# Supplementary material for: Lp(a) Has Specific Effects on Coronary Artery Disease Independent of LDL-C: A Mendelian Randomization Study
Source: JACC Adv. 2026 Mar 25;5(5):102697. doi: 10.1016/j.jacadv.2026.102697 (PMC13050038; doi:10.1016/j.jacadv.2026.102697)
Supplement: Supplemental Table 2 [file mmc2.xlsx]

## Sheet: Table S2
Supplemental Table 2. Description of inpatient phenotypes and phecodes-ICD-10 codes mapped in UK Biobank participants.
ICD-10 codes	Descriptions	Phecode	Phenotype	Category
A00.9	Cholera, unspecified	8	Intestinal infection	infectious diseases
A06.3	Ameboma of intestine	8	Intestinal infection	infectious diseases
A01.1	Paratyphoid fever A	8	Intestinal infection	infectious diseases
A00.0	Classical cholera	8	Intestinal infection	infectious diseases
A07.3	Isosporiasis	8	Intestinal infection	infectious diseases
A07	Other protozoal intestinal diseases	8	Intestinal infection	infectious diseases
A09	Infectious gastroenteritis and colitis, unspecified	8	Intestinal infection	infectious diseases
A06.5	Amebic lung abscess	8	Intestinal infection	infectious diseases
A06.2	Amebic nondysenteric colitis	8	Intestinal infection	infectious diseases
A06.6	Amebic brain abscess	8	Intestinal infection	infectious diseases
A21.3	Gastrointestinal tularemia	8	Intestinal infection	infectious diseases
A07.4	Cyclosporiasis	8	Intestinal infection	infectious diseases
A00.1	Cholera due to Vibrio cholerae 01, biovar eltor	8	Intestinal infection	infectious diseases
A06	Amebiasis	8	Intestinal infection	infectious diseases
A06.82	Other amebic genitourinary infections	8	Intestinal infection	infectious diseases
A06.8	Amebic infection of other sites	8	Intestinal infection	infectious diseases
A07.9	Protozoal intestinal disease, unspecified	8	Intestinal infection	infectious diseases
A06.81	Amebic cystitis	8	Intestinal infection	infectious diseases
A06.9	Amebiasis, unspecified	8	Intestinal infection	infectious diseases
A06.7	Cutaneous amebiasis	8	Intestinal infection	infectious diseases
A06.89	Other amebic infections	8	Intestinal infection	infectious diseases
A01.4	Paratyphoid fever, unspecified	8	Intestinal infection	infectious diseases
A00	Cholera	8	Intestinal infection	infectious diseases
A01.3	Paratyphoid fever C	8	Intestinal infection	infectious diseases
A05.9	Bacterial foodborne intoxication, unspecified	8	Intestinal infection	infectious diseases
A06.0	Acute amebic dysentery	8	Intestinal infection	infectious diseases
A22.2	Gastrointestinal anthrax	8	Intestinal infection	infectious diseases
A01	Typhoid and paratyphoid fevers	8	Intestinal infection	infectious diseases
A01.2	Paratyphoid fever B	8	Intestinal infection	infectious diseases
A06.4	Amebic liver abscess	8	Intestinal infection	infectious diseases
A01.02	Typhoid myocarditis	8.5	Bacterial enteritis	infectious diseases
A03.0	Shigellosis due to Shigella dysenteriae	8.5	Bacterial enteritis	infectious diseases
A03.3	Shigellosis due to Shigella sonnei	8.5	Bacterial enteritis	infectious diseases
A05.4	Foodborne Bacillus cereus intoxication	8.5	Bacterial enteritis	infectious diseases
A02.0	Salmonella enteritis	8.5	Bacterial enteritis	infectious diseases
A01.05	Typhoid osteomyelitis	8.5	Bacterial enteritis	infectious diseases
A01.04	Typhoid arthritis	8.5	Bacterial enteritis	infectious diseases
A04.9	Bacterial intestinal infection, unspecified	8.5	Bacterial enteritis	infectious diseases
A03.2	Shigellosis due to Shigella boydii	8.5	Bacterial enteritis	infectious diseases
A02	Other salmonella infections	8.5	Bacterial enteritis	infectious diseases
A03.1	Shigellosis due to Shigella flexneri	8.5	Bacterial enteritis	infectious diseases
A02.29	Salmonella with other localized infection	8.5	Bacterial enteritis	infectious diseases
A05.8	Other specified bacterial foodborne intoxications	8.5	Bacterial enteritis	infectious diseases
A02.8	Other specified salmonella infections	8.5	Bacterial enteritis	infectious diseases
A04.6	Enteritis due to Yersinia enterocolitica	8.5	Bacterial enteritis	infectious diseases
A01.03	Typhoid pneumonia	8.5	Bacterial enteritis	infectious diseases
A05.1	Botulism food poisoning	8.5	Bacterial enteritis	infectious diseases
A01.01	Typhoid meningitis	8.5	Bacterial enteritis	infectious diseases
A02.2	Localized salmonella infections	8.5	Bacterial enteritis	infectious diseases
A05.3	Foodborne Vibrio parahaemolyticus intoxication	8.5	Bacterial enteritis	infectious diseases
A02.25	Salmonella tubulo-interstitial nephropathy	8.5	Bacterial enteritis	infectious diseases
A01.09	Typhoid fever with other complications	8.5	Bacterial enteritis	infectious diseases
A05.0	Foodborne staphylococcal intoxication	8.5	Bacterial enteritis	infectious diseases
A05.5	Foodborne Vibrio vulnificus intoxication	8.5	Bacterial enteritis	infectious diseases
A04.5	Campylobacter enteritis	8.5	Bacterial enteritis	infectious diseases
A02.9	Salmonella infection, unspecified	8.5	Bacterial enteritis	infectious diseases
A03.8	Other shigellosis	8.5	Bacterial enteritis	infectious diseases
A04.8	Other specified bacterial intestinal infections	8.5	Bacterial enteritis	infectious diseases
A03	Shigellosis	8.5	Bacterial enteritis	infectious diseases
A01.0	Typhoid fever	8.5	Bacterial enteritis	infectious diseases
A05.2	Foodborne Clostridium perfringens [Clostridium welchii] intoxication	8.5	Bacterial enteritis	infectious diseases
A03.9	Shigellosis, unspecified	8.5	Bacterial enteritis	infectious diseases
A01.00	Typhoid fever, unspecified	8.5	Bacterial enteritis	infectious diseases
A02.20	Localized salmonella infection, unspecified	8.5	Bacterial enteritis	infectious diseases
A04.4	Other intestinal Escherichia coli infections	8.51	Intestinal e.coli	infectious diseases
A04.0	Enteropathogenic Escherichia coli infection	8.51	Intestinal e.coli	infectious diseases
A04.1	Enterotoxigenic Escherichia coli infection	8.51	Intestinal e.coli	infectious diseases
A04.3	Enterohemorrhagic Escherichia coli infection	8.51	Intestinal e.coli	infectious diseases
A04.2	Enteroinvasive Escherichia coli infection	8.51	Intestinal e.coli	infectious diseases
A04.72	Enterocolitis due to Clostridium difficile, not specified as recurrent	8.52	Intestinal infection due to C. difficile	infectious diseases
A04.71	Enterocolitis due to Clostridium difficile, recurrent	8.52	Intestinal infection due to C. difficile	infectious diseases
A04.7	Enterocolitis due to Clostridium difficile	8.52	Intestinal infection due to C. difficile	infectious diseases
A08.11	Acute gastroenteropathy due to Norwalk agent	8.6	Viral Enteritis	infectious diseases
A08.32	Astrovirus enteritis	8.6	Viral Enteritis	infectious diseases
A08.1	Acute gastroenteropathy due to Norwalk agent and other small round viruses	8.6	Viral Enteritis	infectious diseases
A08.8	Other specified intestinal infections	8.6	Viral Enteritis	infectious diseases
A08.31	Calicivirus enteritis	8.6	Viral Enteritis	infectious diseases
A08.19	Acute gastroenteropathy due to other small round viruses	8.6	Viral Enteritis	infectious diseases
A08	Viral and other specified intestinal infections	8.6	Viral Enteritis	infectious diseases
A08.3	Other viral enteritis	8.6	Viral Enteritis	infectious diseases
A08.39	Other viral enteritis	8.6	Viral Enteritis	infectious diseases
A08.0	Rotaviral enteritis	8.6	Viral Enteritis	infectious diseases
A08.2	Adenoviral enteritis	8.6	Viral Enteritis	infectious diseases
A08.4	Viral intestinal infection, unspecified	8.6	Viral Enteritis	infectious diseases
A07.0	Balantidiasis	8.7	Intestinal infection due to protozoa	infectious diseases
A06.1	Chronic intestinal amebiasis	8.7	Intestinal infection due to protozoa	infectious diseases
A07.1	Giardiasis [lambliasis]	8.7	Intestinal infection due to protozoa	infectious diseases
A07.2	Cryptosporidiosis	8.7	Intestinal infection due to protozoa	infectious diseases
A07.8	Other specified protozoal intestinal diseases	8.7	Intestinal infection due to protozoa	infectious diseases
A18.14	Tuberculosis of prostate	10	Tuberculosis	infectious diseases
A18.03	Tuberculous osteomyelitis	10	Tuberculosis	infectious diseases
A17.8	Other tuberculosis of nervous system	10	Tuberculosis	infectious diseases
A18.15	Tuberculosis of other male genital organs	10	Tuberculosis	infectious diseases
A15.9	Respiratory tuberculosis unspecified	10	Tuberculosis	infectious diseases
A18.5	Tuberculosis of eye	10	Tuberculosis	infectious diseases
A18.50	Tuberculosis of eye, unspecified	10	Tuberculosis	infectious diseases
A18.17	Tuberculous oophoritis and salpingitis	10	Tuberculosis	infectious diseases
A18.1	Tuberculosis of genitourinary system	10	Tuberculosis	infectious diseases
A18.18	Tuberculous ulceration of vulva	10	Tuberculosis	infectious diseases
A18.4	Tuberculosis of skin and subcutaneous tissue	10	Tuberculosis	infectious diseases
A18.32	Tuberculous enteritis	10	Tuberculosis	infectious diseases
A18.52	Tuberculous keratoconjunctivitis (interstitial) (phlyctenular)	10	Tuberculosis	infectious diseases
A18.11	Tuberculosis of kidney and ureter	10	Tuberculosis	infectious diseases
A15.6	Tuberculous pleurisy	10	Tuberculosis	infectious diseases
A18.6	Tuberculosis of (inner) (middle) ear	10	Tuberculosis	infectious diseases
A17.82	Tuberculous myelitis	10	Tuberculosis	infectious diseases
A18.8	Tuberculosis of other specified organs	10	Tuberculosis	infectious diseases
A17.83	Tuberculous neuritis	10	Tuberculosis	infectious diseases
A15.4	Tuberculosis of intrathoracic lymph nodes	10	Tuberculosis	infectious diseases
A18.0	Tuberculosis of bones and joints	10	Tuberculosis	infectious diseases
A18.10	Tuberculosis of genitourinary system, unspecified	10	Tuberculosis	infectious diseases
B90.0	Sequelae of central nervous system tuberculosis	10	Tuberculosis	infectious diseases
A17.89	Other tuberculosis of nervous system	10	Tuberculosis	infectious diseases
B90.1	Sequelae of genitourinary tuberculosis	10	Tuberculosis	infectious diseases
A19.8	Other miliary tuberculosis	10	Tuberculosis	infectious diseases
A15.8	Other respiratory tuberculosis	10	Tuberculosis	infectious diseases
A18.09	Tuberculous tenosynovitis	10	Tuberculosis	infectious diseases
A18.53	Tuberculous chorioretinitis	10	Tuberculosis	infectious diseases
A18.83	Tuberculosis of digestive tract organs, not elsewhere classified	10	Tuberculosis	infectious diseases
A18.85	Tuberculosis of spleen	10	Tuberculosis	infectious diseases
A18.39	Retroperitoneal tuberculosis	10	Tuberculosis	infectious diseases
A18.7	Tuberculous Addison's disease	10	Tuberculosis	infectious diseases
A15.5	Tuberculosis of trachea	10	Tuberculosis	infectious diseases
A18.01	Tuberculosis of spine	10	Tuberculosis	infectious diseases
A18.02	Tuberculous arthritis of other joints	10	Tuberculosis	infectious diseases
A18.31	Tuberculous peritonitis	10	Tuberculosis	infectious diseases
A18.84	Tuberculosis of heart	10	Tuberculosis	infectious diseases
Z86.11	Personal history of tuberculosis	10	Tuberculosis	infectious diseases
A18.16	Tuberculosis of cervix	10	Tuberculosis	infectious diseases
A17.0	Tuberculous meningitis	10	Tuberculosis	infectious diseases
A18.13	Tuberculous urethritis	10	Tuberculosis	infectious diseases
A19.2	Acute miliary tuberculosis, unspecified	10	Tuberculosis	infectious diseases
A18.89	Tuberculosis of other sites	10	Tuberculosis	infectious diseases
A18.2	Tuberculous peripheral lymphadenopathy	10	Tuberculosis	infectious diseases
A17.81	Tuberculoma of brain and spinal cord	10	Tuberculosis	infectious diseases
B90.9	Sequelae of respiratory and unspecified tuberculosis	10	Tuberculosis	infectious diseases
B90.2	Sequelae of tuberculosis of bones and joints	10	Tuberculosis	infectious diseases
A17	Tuberculosis of nervous system	10	Tuberculosis	infectious diseases
A18.59	Other tuberculosis of eye	10	Tuberculosis	infectious diseases
A15.0	Tuberculosis of lung	10	Tuberculosis	infectious diseases
A18.3	Tuberculosis of intestines, peritoneum and mesenteric glands	10	Tuberculosis	infectious diseases
A18.12	Tuberculosis of bladder	10	Tuberculosis	infectious diseases
A15	Respiratory tuberculosis	10	Tuberculosis	infectious diseases
A18.82	Tuberculosis of thymus gland	10	Tuberculosis	infectious diseases
A17.9	Tuberculosis of nervous system, unspecified	10	Tuberculosis	infectious diseases
A18.51	Tuberculous episcleritis	10	Tuberculosis	infectious diseases
A19.9	Miliary tuberculosis, unspecified	10	Tuberculosis	infectious diseases
A18.81	Tuberculosis of thyroid gland	10	Tuberculosis	infectious diseases
A17.1	Meningeal tuberculoma	10	Tuberculosis	infectious diseases
A19	Miliary tuberculosis	10	Tuberculosis	infectious diseases
B90.8	Sequelae of tuberculosis of other organs	10	Tuberculosis	infectious diseases
A19.0	Acute miliary tuberculosis of a single specified site	10	Tuberculosis	infectious diseases
A19.1	Acute miliary tuberculosis of multiple sites	10	Tuberculosis	infectious diseases
A18	Tuberculosis of other organs	10	Tuberculosis	infectious diseases
B90	Sequelae of tuberculosis	10	Tuberculosis	infectious diseases
A18.54	Tuberculous iridocyclitis	10	Tuberculosis	infectious diseases
A15.7	Primary respiratory tuberculosis	10	Tuberculosis	infectious diseases
A31.9	Mycobacterial infection, unspecified	31	Diseases due to other mycobacteria	infectious diseases
A31.8	Other mycobacterial infections	31	Diseases due to other mycobacteria	infectious diseases
A31.2	Disseminated mycobacterium avium-intracellulare complex (DMAC)	31	Diseases due to other mycobacteria	infectious diseases
A30.8	Other forms of leprosy	31.1	Leprosy	infectious diseases
A30.2	Borderline tuberculoid leprosy	31.1	Leprosy	infectious diseases
A30	Leprosy [Hansen's disease]	31.1	Leprosy	infectious diseases
A30.9	Leprosy, unspecified	31.1	Leprosy	infectious diseases
A30.0	Indeterminate leprosy	31.1	Leprosy	infectious diseases
A30.4	Borderline lepromatous leprosy	31.1	Leprosy	infectious diseases
A30.1	Tuberculoid leprosy	31.1	Leprosy	infectious diseases
A30.5	Lepromatous leprosy	31.1	Leprosy	infectious diseases
A30.3	Borderline leprosy	31.1	Leprosy	infectious diseases
A41.9	Sepsis, unspecified organism	38	Septicemia	infectious diseases
I76	Septic arterial embolism	38	Septicemia	infectious diseases
B00.7	Disseminated herpesviral disease	38	Septicemia	infectious diseases
A42.7	Actinomycotic sepsis	38	Septicemia	infectious diseases
A41.81	Sepsis due to Enterococcus	38	Septicemia	infectious diseases
A41.4	Sepsis due to anaerobes	38	Septicemia	infectious diseases
A41.89	Other specified sepsis	38	Septicemia	infectious diseases
A40.0	Sepsis due to streptococcus, group A	38.1	Gram negative septicemia	infectious diseases
A39.4	Meningococcemia, unspecified	38.1	Gram negative septicemia	infectious diseases
A40	Streptococcal sepsis	38.1	Gram negative septicemia	infectious diseases
A41.3	Sepsis due to Hemophilus influenzae	38.1	Gram negative septicemia	infectious diseases
A41.50	Gram-negative sepsis, unspecified	38.1	Gram negative septicemia	infectious diseases
A39.2	Acute meningococcemia	38.1	Gram negative septicemia	infectious diseases
A41.51	Sepsis due to Escherichia coli [E. coli]	38.1	Gram negative septicemia	infectious diseases
A41.52	Sepsis due to Pseudomonas	38.1	Gram negative septicemia	infectious diseases
A41.53	Sepsis due to Serratia	38.1	Gram negative septicemia	infectious diseases
A39.3	Chronic meningococcemia	38.1	Gram negative septicemia	infectious diseases
A41.59	Other Gram-negative sepsis	38.1	Gram negative septicemia	infectious diseases
A20.7	Septicemic plague	38.1	Gram negative septicemia	infectious diseases
A40.8	Other streptococcal sepsis	38.1	Gram negative septicemia	infectious diseases
A40.9	Streptococcal sepsis, unspecified	38.1	Gram negative septicemia	infectious diseases
A02.1	Salmonella sepsis	38.1	Gram negative septicemia	infectious diseases
A40.1	Sepsis due to streptococcus, group B	38.1	Gram negative septicemia	infectious diseases
A41.1	Sepsis due to other specified staphylococcus	38.2	Gram positive septicemia	infectious diseases
A41.01	Sepsis due to Methicillin susceptible Staphylococcus aureus	38.2	Gram positive septicemia	infectious diseases
A41.02	Sepsis due to Methicillin resistant Staphylococcus aureus	38.2	Gram positive septicemia	infectious diseases
A40.3	Sepsis due to Streptococcus pneumoniae	38.2	Gram positive septicemia	infectious diseases
A22.7	Anthrax sepsis	38.2	Gram positive septicemia	infectious diseases
A41.2	Sepsis due to unspecified staphylococcus	38.2	Gram positive septicemia	infectious diseases
A41.0	Sepsis due to Staphylococcus aureus	38.2	Gram positive septicemia	infectious diseases
R78.81	Bacteremia	38.3	Bacteremia	infectious diseases
A24.3	Other melioidosis	41	Bacterial infection NOS	infectious diseases
A25.0	Spirillosis	41	Bacterial infection NOS	infectious diseases
A37.0	Whooping cough due to Bordetella pertussis	41	Bacterial infection NOS	infectious diseases
A37.80	Whooping cough due to other Bordetella species without pneumonia	41	Bacterial infection NOS	infectious diseases
A20	Plague	41	Bacterial infection NOS	infectious diseases
A25.9	Rat-bite fever, unspecified	41	Bacterial infection NOS	infectious diseases
A42.81	Actinomycotic meningitis	41	Bacterial infection NOS	infectious diseases
A32.8	Other forms of listeriosis	41	Bacterial infection NOS	infectious diseases
A37.91	Whooping cough, unspecified species with pneumonia	41	Bacterial infection NOS	infectious diseases
A39.1	Waterhouse-Friderichsen syndrome	41	Bacterial infection NOS	infectious diseases
A37.81	Whooping cough due to other Bordetella species with pneumonia	41	Bacterial infection NOS	infectious diseases
A37.1	Whooping cough due to Bordetella parapertussis	41	Bacterial infection NOS	infectious diseases
B96.4	Proteus (mirabilis) (morganii) as the cause of diseases classified elsewhere	41	Bacterial infection NOS	infectious diseases
M00.112	Pneumococcal arthritis, left shoulder	41	Bacterial infection NOS	infectious diseases
A48.4	Systemic Hemophilus aegyptius infection	41	Bacterial infection NOS	infectious diseases
A37	Whooping cough	41	Bacterial infection NOS	infectious diseases
A23.3	Brucellosis due to Brucella canis	41	Bacterial infection NOS	infectious diseases
A36.83	Diphtheritic polyneuritis	41	Bacterial infection NOS	infectious diseases
A32.9	Listeriosis, unspecified	41	Bacterial infection NOS	infectious diseases
A22	Anthrax	41	Bacterial infection NOS	infectious diseases
A21.8	Other forms of tularemia	41	Bacterial infection NOS	infectious diseases
M00.10	Pneumococcal arthritis, unspecified joint	41	Bacterial infection NOS	infectious diseases
A42	Actinomycosis	41	Bacterial infection NOS	infectious diseases
A20.8	Other forms of plague	41	Bacterial infection NOS	infectious diseases
A22.9	Anthrax, unspecified	41	Bacterial infection NOS	infectious diseases
M00.19	Pneumococcal polyarthritis	41	Bacterial infection NOS	infectious diseases
A48.3	Toxic shock syndrome	41	Bacterial infection NOS	infectious diseases
A35	Other tetanus	41	Bacterial infection NOS	infectious diseases
B96.7	Clostridium perfringens [C. perfringens] as the cause of diseases classified elsewhere	41	Bacterial infection NOS	infectious diseases
A37.11	Whooping cough due to Bordetella parapertussis with pneumonia	41	Bacterial infection NOS	infectious diseases
M00.1	Pneumococcal arthritis and polyarthritis	41	Bacterial infection NOS	infectious diseases
A42.1	Abdominal actinomycosis	41	Bacterial infection NOS	infectious diseases
A20.0	Bubonic plague	41	Bacterial infection NOS	infectious diseases
A37.01	Whooping cough due to Bordetella pertussis with pneumonia	41	Bacterial infection NOS	infectious diseases
A39.9	Meningococcal infection, unspecified	41	Bacterial infection NOS	infectious diseases
A26.0	Cutaneous erysipeloid	41	Bacterial infection NOS	infectious diseases
A20.3	Plague meningitis	41	Bacterial infection NOS	infectious diseases
A48.0	Gas gangrene	41	Bacterial infection NOS	infectious diseases
M00.131	Pneumococcal arthritis, right wrist	41	Bacterial infection NOS	infectious diseases
A24.1	Melioidosis sepsis	41	Bacterial infection NOS	infectious diseases
M00.162	Pneumococcal arthritis, left knee	41	Bacterial infection NOS	infectious diseases
A42.82	Actinomycotic encephalitis	41	Bacterial infection NOS	infectious diseases
A28.2	Extraintestinal yersiniosis	41	Bacterial infection NOS	infectious diseases
A49.3	Mycoplasma infection, unspecified site	41	Bacterial infection NOS	infectious diseases
M00.159	Pneumococcal arthritis, unspecified hip	41	Bacterial infection NOS	infectious diseases
B96.5	Pseudomonas (aeruginosa) (mallei) (pseudomallei) as the cause of diseases classified elsewhere	41	Bacterial infection NOS	infectious diseases
A49.8	Other bacterial infections of unspecified site	41	Bacterial infection NOS	infectious diseases
A39	Meningococcal infection	41	Bacterial infection NOS	infectious diseases
B96.82	Vibrio vulnificus as the cause of diseases classified elsewhere	41	Bacterial infection NOS	infectious diseases
A32	Listeriosis	41	Bacterial infection NOS	infectious diseases
A37.10	Whooping cough due to Bordetella parapertussis without pneumonia	41	Bacterial infection NOS	infectious diseases
M00.172	Pneumococcal arthritis, left ankle and foot	41	Bacterial infection NOS	infectious diseases
J20.0	Acute bronchitis due to Mycoplasma pneumoniae	41	Bacterial infection NOS	infectious diseases
A42.9	Actinomycosis, unspecified	41	Bacterial infection NOS	infectious diseases
M00.13	Pneumococcal arthritis, wrist	41	Bacterial infection NOS	infectious diseases
M00.179	Pneumococcal arthritis, unspecified ankle and foot	41	Bacterial infection NOS	infectious diseases
M00.11	Pneumococcal arthritis, shoulder	41	Bacterial infection NOS	infectious diseases
B96.3	Hemophilus influenzae [H. influenzae] as the cause of diseases classified elsewhere	41	Bacterial infection NOS	infectious diseases
A24.2	Subacute and chronic melioidosis	41	Bacterial infection NOS	infectious diseases
A28.8	Other specified zoonotic bacterial diseases, not elsewhere classified	41	Bacterial infection NOS	infectious diseases
A23.8	Other brucellosis	41	Bacterial infection NOS	infectious diseases
A24.9	Melioidosis, unspecified	41	Bacterial infection NOS	infectious diseases
A28.9	Zoonotic bacterial disease, unspecified	41	Bacterial infection NOS	infectious diseases
A26.9	Erysipeloid, unspecified	41	Bacterial infection NOS	infectious diseases
A24	Glanders and melioidosis	41	Bacterial infection NOS	infectious diseases
A22.8	Other forms of anthrax	41	Bacterial infection NOS	infectious diseases
M00.141	Pneumococcal arthritis, right hand	41	Bacterial infection NOS	infectious diseases
A39.89	Other meningococcal infections	41	Bacterial infection NOS	infectious diseases
A23.1	Brucellosis due to Brucella abortus	41	Bacterial infection NOS	infectious diseases
A43.9	Nocardiosis, unspecified	41	Bacterial infection NOS	infectious diseases
A32.81	Oculoglandular listeriosis	41	Bacterial infection NOS	infectious diseases
M00.139	Pneumococcal arthritis, unspecified wrist	41	Bacterial infection NOS	infectious diseases
B96.1	Klebsiella pneumoniae [K. pneumoniae] as the cause of diseases classified elsewhere	41	Bacterial infection NOS	infectious diseases
A48.8	Other specified bacterial diseases	41	Bacterial infection NOS	infectious diseases
M00.149	Pneumococcal arthritis, unspecified hand	41	Bacterial infection NOS	infectious diseases
M00.161	Pneumococcal arthritis, right knee	41	Bacterial infection NOS	infectious diseases
A49	Bacterial infection of unspecified site	41	Bacterial infection NOS	infectious diseases
A36.84	Diphtheritic tubulo-interstitial nephropathy	41	Bacterial infection NOS	infectious diseases
M00.171	Pneumococcal arthritis, right ankle and foot	41	Bacterial infection NOS	infectious diseases
A32.7	Listerial sepsis	41	Bacterial infection NOS	infectious diseases
A39.82	Meningococcal retrobulbar neuritis	41	Bacterial infection NOS	infectious diseases
A26.7	Erysipelothrix sepsis	41	Bacterial infection NOS	infectious diseases
A21.7	Generalized tularemia	41	Bacterial infection NOS	infectious diseases
A48.2	Nonpneumonic Legionnaires' disease [Pontiac fever]	41	Bacterial infection NOS	infectious diseases
B47.1	Actinomycetoma	41	Bacterial infection NOS	infectious diseases
A21	Tularemia	41	Bacterial infection NOS	infectious diseases
B96.89	Other specified bacterial agents as the cause of diseases classified elsewhere	41	Bacterial infection NOS	infectious diseases
A23	Brucellosis	41	Bacterial infection NOS	infectious diseases
A42.2	Cervicofacial actinomycosis	41	Bacterial infection NOS	infectious diseases
A36.82	Diphtheritic radiculomyelitis	41	Bacterial infection NOS	infectious diseases
M00.14	Pneumococcal arthritis, hand	41	Bacterial infection NOS	infectious diseases
M00.111	Pneumococcal arthritis, right shoulder	41	Bacterial infection NOS	infectious diseases
A49.9	Bacterial infection, unspecified	41	Bacterial infection NOS	infectious diseases
A32.82	Listerial endocarditis	41	Bacterial infection NOS	infectious diseases
M00.17	Pneumococcal arthritis, ankle and foot	41	Bacterial infection NOS	infectious diseases
J20.1	Acute bronchitis due to Hemophilus influenzae	41	Bacterial infection NOS	infectious diseases
A28.0	Pasteurellosis	41	Bacterial infection NOS	infectious diseases
A32.12	Listerial meningoencephalitis	41	Bacterial infection NOS	infectious diseases
A23.9	Brucellosis, unspecified	41	Bacterial infection NOS	infectious diseases
M00.16	Pneumococcal arthritis, knee	41	Bacterial infection NOS	infectious diseases
A37.00	Whooping cough due to Bordetella pertussis without pneumonia	41	Bacterial infection NOS	infectious diseases
M00.18	Pneumococcal arthritis, vertebrae	41	Bacterial infection NOS	infectious diseases
M00.122	Pneumococcal arthritis, left elbow	41	Bacterial infection NOS	infectious diseases
A23.0	Brucellosis due to Brucella melitensis	41	Bacterial infection NOS	infectious diseases
A37.90	Whooping cough, unspecified species without pneumonia	41	Bacterial infection NOS	infectious diseases
A24.0	Glanders	41	Bacterial infection NOS	infectious diseases
B96.6	Bacteroides fragilis [B. fragilis] as the cause of diseases classified elsewhere	41	Bacterial infection NOS	infectious diseases
M00.132	Pneumococcal arthritis, left wrist	41	Bacterial infection NOS	infectious diseases
K90.81	Whipple's disease	41	Bacterial infection NOS	infectious diseases
A32.11	Listerial meningitis	41	Bacterial infection NOS	infectious diseases
A48.52	Wound botulism	41	Bacterial infection NOS	infectious diseases
A42.8	Other forms of actinomycosis	41	Bacterial infection NOS	infectious diseases
A36.9	Diphtheria, unspecified	41	Bacterial infection NOS	infectious diseases
A25	Rat-bite fevers	41	Bacterial infection NOS	infectious diseases
M00.12	Pneumococcal arthritis, elbow	41	Bacterial infection NOS	infectious diseases
M00.169	Pneumococcal arthritis, unspecified knee	41	Bacterial infection NOS	infectious diseases
B47.9	Mycetoma, unspecified	41	Bacterial infection NOS	infectious diseases
A21.9	Tularemia, unspecified	41	Bacterial infection NOS	infectious diseases
M00.129	Pneumococcal arthritis, unspecified elbow	41	Bacterial infection NOS	infectious diseases
M00.142	Pneumococcal arthritis, left hand	41	Bacterial infection NOS	infectious diseases
A36	Diphtheria	41	Bacterial infection NOS	infectious diseases
A20.9	Plague, unspecified	41	Bacterial infection NOS	infectious diseases
A32.89	Other forms of listeriosis	41	Bacterial infection NOS	infectious diseases
M00.151	Pneumococcal arthritis, right hip	41	Bacterial infection NOS	infectious diseases
A32.0	Cutaneous listeriosis	41	Bacterial infection NOS	infectious diseases
A32.1	Listerial meningitis and meningoencephalitis	41	Bacterial infection NOS	infectious diseases
B96.0	Mycoplasma pneumoniae [M. pneumoniae] as the cause of diseases classified elsewhere	41	Bacterial infection NOS	infectious diseases
A26.8	Other forms of erysipeloid	41	Bacterial infection NOS	infectious diseases
A49.2	Hemophilus influenzae infection, unspecified site	41	Bacterial infection NOS	infectious diseases
M00.119	Pneumococcal arthritis, unspecified shoulder	41	Bacterial infection NOS	infectious diseases
A43.8	Other forms of nocardiosis	41	Bacterial infection NOS	infectious diseases
M00.121	Pneumococcal arthritis, right elbow	41	Bacterial infection NOS	infectious diseases
A42.89	Other forms of actinomycosis	41	Bacterial infection NOS	infectious diseases
A23.2	Brucellosis due to Brucella suis	41	Bacterial infection NOS	infectious diseases
M00.152	Pneumococcal arthritis, left hip	41	Bacterial infection NOS	infectious diseases
M00.15	Pneumococcal arthritis, hip	41	Bacterial infection NOS	infectious diseases
A49.0	Staphylococcal infection, unspecified site	41.1	Staphylococcus infections	infectious diseases
B95.7	Other staphylococcus as the cause of diseases classified elsewhere	41.1	Staphylococcus infections	infectious diseases
M00.0	Staphylococcal arthritis and polyarthritis	41.1	Staphylococcus infections	infectious diseases
B95.8	Unspecified staphylococcus as the cause of diseases classified elsewhere	41.1	Staphylococcus infections	infectious diseases
A49.01	Methicillin susceptible Staphylococcus aureus infection, unspecified site	41.11	Methicillin sensitive Staphylococcus aureus	infectious diseases
B95.6	Staphylococcus aureus as the cause of diseases classified elsewhere	41.11	Methicillin sensitive Staphylococcus aureus	infectious diseases
B95.61	Methicillin susceptible Staphylococcus aureus infection as the cause of diseases classified elsewhere	41.11	Methicillin sensitive Staphylococcus aureus	infectious diseases
A49.02	Methicillin resistant Staphylococcus aureus infection, unspecified site	41.12	Methicillin resistant Staphylococcus aureus	infectious diseases
B95.62	Methicillin resistant Staphylococcus aureus infection as the cause of diseases classified elsewhere	41.12	Methicillin resistant Staphylococcus aureus	infectious diseases
Z86.14	Personal history of Methicillin resistant Staphylococcus aureus infection	41.12	Methicillin resistant Staphylococcus aureus	infectious diseases
B95.4	Other streptococcus as the cause of diseases classified elsewhere	41.2	Streptococcus infection	infectious diseases
A38.8	Scarlet fever with other complications	41.2	Streptococcus infection	infectious diseases
B95.1	Streptococcus, group B, as the cause of diseases classified elsewhere	41.2	Streptococcus infection	infectious diseases
A49.1	Streptococcal infection, unspecified site	41.2	Streptococcus infection	infectious diseases
A38.1	Scarlet fever with myocarditis	41.2	Streptococcus infection	infectious diseases
B95.2	Enterococcus as the cause of diseases classified elsewhere	41.2	Streptococcus infection	infectious diseases
B95.5	Unspecified streptococcus as the cause of diseases classified elsewhere	41.2	Streptococcus infection	infectious diseases
A38.9	Scarlet fever, uncomplicated	41.2	Streptococcus infection	infectious diseases
J20.2	Acute bronchitis due to streptococcus	41.2	Streptococcus infection	infectious diseases
A38.0	Scarlet fever with otitis media	41.2	Streptococcus infection	infectious diseases
B95.0	Streptococcus, group A, as the cause of diseases classified elsewhere	41.2	Streptococcus infection	infectious diseases
A38	Scarlet fever	41.2	Streptococcus infection	infectious diseases
B95.3	Streptococcus pneumoniae as the cause of diseases classified elsewhere	41.2	Streptococcus infection	infectious diseases
I02	Rheumatic chorea	41.21	Rheumatic fever / chorea	infectious diseases
I02.9	Rheumatic chorea without heart involvement	41.21	Rheumatic fever / chorea	infectious diseases
I00	Rheumatic fever without heart involvement	41.21	Rheumatic fever / chorea	infectious diseases
I01	Rheumatic fever with heart involvement	41.21	Rheumatic fever / chorea	infectious diseases
B96.22	Other specified Shiga toxin-producing Escherichia coli [E. coli] (STEC) as the cause of diseases classified elsewhere	41.4	E. coli	infectious diseases
B96.2	Escherichia coli [E. coli ] as the cause of diseases classified elsewhere	41.4	E. coli	infectious diseases
B96.23	Unspecified Shiga toxin-producing Escherichia coli [E. coli] (STEC) as the cause of diseases classified elsewhere	41.4	E. coli	infectious diseases
B96.20	Unspecified Escherichia coli [E. coli] as the cause of diseases classified elsewhere	41.4	E. coli	infectious diseases
B96.21	Shiga toxin-producing Escherichia coli [E. coli] (STEC) O157 as the cause of diseases classified elsewhere	41.4	E. coli	infectious diseases
B96.29	Other Escherichia coli [E. coli] as the cause of diseases classified elsewhere	41.4	E. coli	infectious diseases
B96.81	Helicobacter pylori [H. pylori] as the cause of diseases classified elsewhere	41.8	H. pylori	infectious diseases
Z16.11	Resistance to penicillins	41.9	Infection with drug-resistant microorganisms	infectious diseases
Z16.21	Resistance to vancomycin	41.9	Infection with drug-resistant microorganisms	infectious diseases
Z16.34	Resistance to antimycobacterial drug(s)	41.9	Infection with drug-resistant microorganisms	infectious diseases
Z16.20	Resistance to unspecified antibiotic	41.9	Infection with drug-resistant microorganisms	infectious diseases
Z16.33	Resistance to antiviral drug(s)	41.9	Infection with drug-resistant microorganisms	infectious diseases
Z16.2	Resistance to other antibiotics	41.9	Infection with drug-resistant microorganisms	infectious diseases
Z16.32	Resistance to antifungal drug(s)	41.9	Infection with drug-resistant microorganisms	infectious diseases
Z16.31	Resistance to antiparasitic drug(s)	41.9	Infection with drug-resistant microorganisms	infectious diseases
Z16.341	Resistance to single antimycobacterial drug	41.9	Infection with drug-resistant microorganisms	infectious diseases
Z16.342	Resistance to multiple antimycobacterial drugs	41.9	Infection with drug-resistant microorganisms	infectious diseases
Z16.10	Resistance to unspecified beta lactam antibiotics	41.9	Infection with drug-resistant microorganisms	infectious diseases
Z16.30	Resistance to unspecified antimicrobial drugs	41.9	Infection with drug-resistant microorganisms	infectious diseases
Z16.23	Resistance to quinolones and fluoroquinolones	41.9	Infection with drug-resistant microorganisms	infectious diseases
Z16.24	Resistance to multiple antibiotics	41.9	Infection with drug-resistant microorganisms	infectious diseases
Z16.35	Resistance to multiple antimicrobial drugs	41.9	Infection with drug-resistant microorganisms	infectious diseases
Z16.22	Resistance to vancomycin related antibiotics	41.9	Infection with drug-resistant microorganisms	infectious diseases
Z16	Resistance to antimicrobial drugs	41.9	Infection with drug-resistant microorganisms	infectious diseases
Z16.19	Resistance to other specified beta lactam antibiotics	41.9	Infection with drug-resistant microorganisms	infectious diseases
Z16.39	Resistance to other specified antimicrobial drug	41.9	Infection with drug-resistant microorganisms	infectious diseases
Z16.1	Resistance to beta lactam antibiotics	41.9	Infection with drug-resistant microorganisms	infectious diseases
Z16.12	Extended spectrum beta lactamase (ESBL) resistance	41.9	Infection with drug-resistant microorganisms	infectious diseases
Z16.29	Resistance to other single specified antibiotic	41.9	Infection with drug-resistant microorganisms	infectious diseases
Z16.3	Resistance to other antimicrobial drugs	41.9	Infection with drug-resistant microorganisms	infectious diseases
B02.8	Zoster with other complications	53	Herpes zoster	infectious diseases
B02	Zoster [herpes zoster]	53	Herpes zoster	infectious diseases
B02.7	Disseminated zoster	53	Herpes zoster	infectious diseases
B02.9	Zoster without complications	53	Herpes zoster	infectious diseases
B02.24	Postherpetic myelitis	53.1	Herpes zoster with nervous system complications	infectious diseases
B02.21	Postherpetic geniculate ganglionitis	53.1	Herpes zoster with nervous system complications	infectious diseases
B02.2	Zoster with other nervous system involvement	53.1	Herpes zoster with nervous system complications	infectious diseases
B02.29	Other postherpetic nervous system involvement	53.1	Herpes zoster with nervous system complications	infectious diseases
B02.23	Postherpetic polyneuropathy	53.1	Herpes zoster with nervous system complications	infectious diseases
B02.0	Zoster encephalitis	53.1	Herpes zoster with nervous system complications	infectious diseases
B02.22	Postherpetic trigeminal neuralgia	53.1	Herpes zoster with nervous system complications	infectious diseases
B08.22	Exanthema subitum [sixth disease] due to human herpesvirus 7	54	Herpes simplex	infectious diseases
B00.9	Herpesviral infection, unspecified	54	Herpes simplex	infectious diseases
B00.8	Other forms of herpesviral infections	54	Herpes simplex	infectious diseases
B08.21	Exanthema subitum [sixth disease] due to human herpesvirus 6	54	Herpes simplex	infectious diseases
A60.02	Herpesviral infection of other male genital organs	54	Herpes simplex	infectious diseases
A60.03	Herpesviral cervicitis	54	Herpes simplex	infectious diseases
A60.0	Herpesviral infection of genitalia and urogenital tract	54	Herpes simplex	infectious diseases
B00.81	Herpesviral hepatitis	54	Herpes simplex	infectious diseases
B00.89	Other herpesviral infection	54	Herpes simplex	infectious diseases
B00.0	Eczema herpeticum	54	Herpes simplex	infectious diseases
B10.8	Other human herpesvirus infection	54	Herpes simplex	infectious diseases
B00.2	Herpesviral gingivostomatitis and pharyngotonsillitis	54	Herpes simplex	infectious diseases
A60.09	Herpesviral infection of other urogenital tract	54	Herpes simplex	infectious diseases
A60.01	Herpesviral infection of penis	54	Herpes simplex	infectious diseases
B00.82	Herpes simplex myelitis	54	Herpes simplex	infectious diseases
A60.1	Herpesviral infection of perianal skin and rectum	54	Herpes simplex	infectious diseases
B00	Herpesviral [herpes simplex] infections	54	Herpes simplex	infectious diseases
A60	Anogenital herpesviral [herpes simplex] infections	54	Herpes simplex	infectious diseases
B10.82	Human herpesvirus 7 infection	54	Herpes simplex	infectious diseases
B08.20	Exanthema subitum [sixth disease], unspecified	54	Herpes simplex	infectious diseases
A60.9	Anogenital herpesviral infection, unspecified	54	Herpes simplex	infectious diseases
A60.04	Herpesviral vulvovaginitis	54	Herpes simplex	infectious diseases
B10.89	Other human herpesvirus infection	54	Herpes simplex	infectious diseases
B00.1	Herpesviral vesicular dermatitis	54	Herpes simplex	infectious diseases
B08.2	Exanthema subitum [sixth disease]	54	Herpes simplex	infectious diseases
A60.00	Herpesviral infection of urogenital system, unspecified	54	Herpes simplex	infectious diseases
B10.81	Human herpesvirus 6 infection	54	Herpes simplex	infectious diseases
B25.1	Cytomegaloviral hepatitis	70	Viral hepatitis	infectious diseases
B17.9	Acute viral hepatitis, unspecified	70	Viral hepatitis	infectious diseases
B19.9	Unspecified viral hepatitis without hepatic coma	70	Viral hepatitis	infectious diseases
B19.0	Unspecified viral hepatitis with hepatic coma	70	Viral hepatitis	infectious diseases
B17.8	Other specified acute viral hepatitis	70	Viral hepatitis	infectious diseases
B18.9	Chronic viral hepatitis, unspecified	70	Viral hepatitis	infectious diseases
B17.2	Acute hepatitis E	70	Viral hepatitis	infectious diseases
B19	Unspecified viral hepatitis	70	Viral hepatitis	infectious diseases
B18.8	Other chronic viral hepatitis	70	Viral hepatitis	infectious diseases
B17.0	Acute delta-(super) infection of hepatitis B carrier	70	Viral hepatitis	infectious diseases
B15.9	Hepatitis A without hepatic coma	70.1	Viral hepatitis A	infectious diseases
B15.0	Hepatitis A with hepatic coma	70.1	Viral hepatitis A	infectious diseases
B19.10	Unspecified viral hepatitis B without hepatic coma	70.2	Viral hepatitis B	infectious diseases
B16.2	Acute hepatitis B without delta-agent with hepatic coma	70.2	Viral hepatitis B	infectious diseases
B16.0	Acute hepatitis B with delta-agent with hepatic coma	70.2	Viral hepatitis B	infectious diseases
B16.1	Acute hepatitis B with delta-agent without hepatic coma	70.2	Viral hepatitis B	infectious diseases
B19.11	Unspecified viral hepatitis B with hepatic coma	70.2	Viral hepatitis B	infectious diseases
B18.1	Chronic viral hepatitis B without delta-agent	70.2	Viral hepatitis B	infectious diseases
B16.9	Acute hepatitis B without delta-agent and without hepatic coma	70.2	Viral hepatitis B	infectious diseases
B19.1	Unspecified viral hepatitis B	70.2	Viral hepatitis B	infectious diseases
B18.0	Chronic viral hepatitis B with delta-agent	70.2	Viral hepatitis B	infectious diseases
B16	Acute hepatitis B	70.2	Viral hepatitis B	infectious diseases
B18.2	Chronic viral hepatitis C	70.3	Viral hepatitis C	infectious diseases
B17.10	Acute hepatitis C without hepatic coma	70.3	Viral hepatitis C	infectious diseases
B19.20	Unspecified viral hepatitis C without hepatic coma	70.3	Viral hepatitis C	infectious diseases
B19.2	Unspecified viral hepatitis C	70.3	Viral hepatitis C	infectious diseases
B17.11	Acute hepatitis C with hepatic coma	70.3	Viral hepatitis C	infectious diseases
B19.21	Unspecified viral hepatitis C with hepatic coma	70.3	Viral hepatitis C	infectious diseases
B17.1	Acute hepatitis C	70.3	Viral hepatitis C	infectious diseases
K73.1	Chronic lobular hepatitis, not elsewhere classified	70.4	Chronic hepatitis	infectious diseases
K73.2	Chronic active hepatitis, not elsewhere classified	70.4	Chronic hepatitis	infectious diseases
K71.5	Toxic liver disease with chronic active hepatitis	70.4	Chronic hepatitis	infectious diseases
K73.0	Chronic persistent hepatitis, not elsewhere classified	70.4	Chronic hepatitis	infectious diseases
K73	Chronic hepatitis, not elsewhere classified	70.4	Chronic hepatitis	infectious diseases
K75.4	Autoimmune hepatitis	70.4	Chronic hepatitis	infectious diseases
K73.8	Other chronic hepatitis, not elsewhere classified	70.4	Chronic hepatitis	infectious diseases
K73.9	Chronic hepatitis, unspecified	70.4	Chronic hepatitis	infectious diseases
K71.3	Toxic liver disease with chronic persistent hepatitis	70.9	Hepatitis NOS	infectious diseases
K71.11	Toxic liver disease with hepatic necrosis, with coma	70.9	Hepatitis NOS	infectious diseases
K71.2	Toxic liver disease with acute hepatitis	70.9	Hepatitis NOS	infectious diseases
K71.6	Toxic liver disease with hepatitis, not elsewhere classified	70.9	Hepatitis NOS	infectious diseases
K75.9	Inflammatory liver disease, unspecified	70.9	Hepatitis NOS	infectious diseases
K71.4	Toxic liver disease with chronic lobular hepatitis	70.9	Hepatitis NOS	infectious diseases
K71.51	Toxic liver disease with chronic active hepatitis with ascites	70.9	Hepatitis NOS	infectious diseases
K75.2	Nonspecific reactive hepatitis	70.9	Hepatitis NOS	infectious diseases
K71.50	Toxic liver disease with chronic active hepatitis without ascites	70.9	Hepatitis NOS	infectious diseases
K71.9	Toxic liver disease, unspecified	70.9	Hepatitis NOS	infectious diseases
K75.3	Granulomatous hepatitis, not elsewhere classified	70.9	Hepatitis NOS	infectious diseases
K71.8	Toxic liver disease with other disorders of liver	70.9	Hepatitis NOS	infectious diseases
K71.10	Toxic liver disease with hepatic necrosis, without coma	70.9	Hepatitis NOS	infectious diseases
K71.7	Toxic liver disease with fibrosis and cirrhosis of liver	70.9	Hepatitis NOS	infectious diseases
K76.4	Peliosis hepatis	70.9	Hepatitis NOS	infectious diseases
K75.89	Other specified inflammatory liver diseases	70.9	Hepatitis NOS	infectious diseases
K71.0	Toxic liver disease with cholestasis	70.9	Hepatitis NOS	infectious diseases
R75	Inconclusive laboratory evidence of human immunodeficiency virus [HIV]	71	Human immunodeficiency virus [HIV] disease	infectious diseases
B97.35	Human immunodeficiency virus, type 2 [HIV 2] as the cause of diseases classified elsewhere	71	Human immunodeficiency virus [HIV] disease	infectious diseases
B20	Human immunodeficiency virus [HIV] disease	71.1	HIV infection, symptomatic	infectious diseases
B07.0	Plantar wart	78	Viral warts & HPV	infectious diseases
B97.7	Papillomavirus as the cause of diseases classified elsewhere	78	Viral warts & HPV	infectious diseases
B07	Viral warts	78	Viral warts & HPV	infectious diseases
B07.8	Other viral warts	78	Viral warts & HPV	infectious diseases
B07.9	Viral wart, unspecified	78	Viral warts & HPV	infectious diseases
A63.0	Anogenital (venereal) warts	78	Viral warts & HPV	infectious diseases
B25	Cytomegaloviral disease	79	Viral infection	infectious diseases
B08.70	Yatapoxvirus infection, unspecified	79	Viral infection	infectious diseases
B33.1	Ross River fever	79	Viral infection	infectious diseases
A88.1	Epidemic vertigo	79	Viral infection	infectious diseases
B97.12	Echovirus as the cause of diseases classified elsewhere	79	Viral infection	infectious diseases
B08.61	Bovine stomatitis	79	Viral infection	infectious diseases
A94	Unspecified arthropod-borne viral fever	79	Viral infection	infectious diseases
B25.9	Cytomegaloviral disease, unspecified	79	Viral infection	infectious diseases
B08.09	Other orthopoxvirus infections	79	Viral infection	infectious diseases
A95	Yellow fever	79	Viral infection	infectious diseases
A93.1	Sandfly fever	79	Viral infection	infectious diseases
A92.9	Mosquito-borne viral fever, unspecified	79	Viral infection	infectious diseases
A96.0	Junin hemorrhagic fever	79	Viral infection	infectious diseases
B08.72	Yaba pox virus disease	79	Viral infection	infectious diseases
B97.10	Unspecified enterovirus as the cause of diseases classified elsewhere	79	Viral infection	infectious diseases
A74.9	Chlamydial infection, unspecified	79	Viral infection	infectious diseases
A98.1	Omsk hemorrhagic fever	79	Viral infection	infectious diseases
B33.8	Other specified viral diseases	79	Viral infection	infectious diseases
A93.8	Other specified arthropod-borne viral fevers	79	Viral infection	infectious diseases
A90	Dengue fever [classical dengue]	79	Viral infection	infectious diseases
A82.1	Urban rabies	79	Viral infection	infectious diseases
B97.8	Other viral agents as the cause of diseases classified elsewhere	79	Viral infection	infectious diseases
A96.9	Arenaviral hemorrhagic fever, unspecified	79	Viral infection	infectious diseases
B97.6	Parvovirus as the cause of diseases classified elsewhere	79	Viral infection	infectious diseases
B06.02	Rubella meningitis	79	Viral infection	infectious diseases
B97.0	Adenovirus as the cause of diseases classified elsewhere	79	Viral infection	infectious diseases
B08.03	Pseudocowpox [milker's node]	79	Viral infection	infectious diseases
B97.1	Enterovirus as the cause of diseases classified elsewhere	79	Viral infection	infectious diseases
B34.4	Papovavirus infection, unspecified	79	Viral infection	infectious diseases
A99	Unspecified viral hemorrhagic fever	79	Viral infection	infectious diseases
B26	Mumps	79	Viral infection	infectious diseases
A95.1	Urban yellow fever	79	Viral infection	infectious diseases
A98.0	Crimean-Congo hemorrhagic fever	79	Viral infection	infectious diseases
B05	Measles	79	Viral infection	infectious diseases
B97.33	Human T-cell lymphotrophic virus, type I [HTLV-I] as the cause of diseases classified elsewhere	79	Viral infection	infectious diseases
B05.89	Other measles complications	79	Viral infection	infectious diseases
A98	Other viral hemorrhagic fevers, not elsewhere classified	79	Viral infection	infectious diseases
B08.6	Parapoxvirus infections	79	Viral infection	infectious diseases
A70	Chlamydia psittaci infections	79	Viral infection	infectious diseases
B26.9	Mumps without complication	79	Viral infection	infectious diseases
B97.5	Reovirus as the cause of diseases classified elsewhere	79	Viral infection	infectious diseases
B08.7	Yatapoxvirus infections	79	Viral infection	infectious diseases
A92.0	Chikungunya virus disease	79	Viral infection	infectious diseases
A74.81	Chlamydial peritonitis	79	Viral infection	infectious diseases
A82.9	Rabies, unspecified	79	Viral infection	infectious diseases
B08.04	Paravaccinia, unspecified	79	Viral infection	infectious diseases
A96.1	Machupo hemorrhagic fever	79	Viral infection	infectious diseases
J20.5	Acute bronchitis due to respiratory syncytial virus	79	Viral infection	infectious diseases
B26.83	Mumps nephritis	79	Viral infection	infectious diseases
B33.2	Viral carditis	79	Viral infection	infectious diseases
A74.8	Other chlamydial diseases	79	Viral infection	infectious diseases
B34	Viral infection of unspecified site	79	Viral infection	infectious diseases
B05.9	Measles without complication	79	Viral infection	infectious diseases
B26.8	Mumps with other complications	79	Viral infection	infectious diseases
B04	Monkeypox	79	Viral infection	infectious diseases
B26.0	Mumps orchitis	79	Viral infection	infectious diseases
B06.89	Other rubella complications	79	Viral infection	infectious diseases
B06.00	Rubella with neurological complication, unspecified	79	Viral infection	infectious diseases
A28.1	Cat-scratch disease	79	Viral infection	infectious diseases
B26.84	Mumps polyneuropathy	79	Viral infection	infectious diseases
B33.0	Epidemic myalgia	79	Viral infection	infectious diseases
B06	Rubella [German measles]	79	Viral infection	infectious diseases
B33.24	Viral cardiomyopathy	79	Viral infection	infectious diseases
A98.2	Kyasanur Forest disease	79	Viral infection	infectious diseases
A82	Rabies	79	Viral infection	infectious diseases
B33.4	Hantavirus (cardio)-pulmonary syndrome [HPS] [HCPS]	79	Viral infection	infectious diseases
A92.4	Rift Valley fever	79	Viral infection	infectious diseases
B25.8	Other cytomegaloviral diseases	79	Viral infection	infectious diseases
A98.3	Marburg virus disease	79	Viral infection	infectious diseases
A98.8	Other specified viral hemorrhagic fevers	79	Viral infection	infectious diseases
B97.2	Coronavirus as the cause of diseases classified elsewhere	79	Viral infection	infectious diseases
B08.8	Other specified viral infections characterized by skin and mucous membrane lesions	79	Viral infection	infectious diseases
A93.2	Colorado tick fever	79	Viral infection	infectious diseases
A92.8	Other specified mosquito-borne viral fevers	79	Viral infection	infectious diseases
A92	Other mosquito-borne viral fevers	79	Viral infection	infectious diseases
B34.8	Other viral infections of unspecified site	79	Viral infection	infectious diseases
A95.0	Sylvatic yellow fever	79	Viral infection	infectious diseases
B08.69	Other parapoxvirus infections	79	Viral infection	infectious diseases
B08.1	Molluscum contagiosum	79	Viral infection	infectious diseases
A98.5	Songo fever	79	Viral infection	infectious diseases
J20.7	Acute bronchitis due to echovirus	79	Viral infection	infectious diseases
A93	Other arthropod-borne viral fevers, not elsewhere classified	79	Viral infection	infectious diseases
B97.32	Oncovirus as the cause of diseases classified elsewhere	79	Viral infection	infectious diseases
A93.0	Oropouche virus disease	79	Viral infection	infectious diseases
B08.79	Other yatapoxvirus infections	79	Viral infection	infectious diseases
J20.4	Acute bronchitis due to parainfluenza virus	79	Viral infection	infectious diseases
A92.31	West Nile virus infection with encephalitis	79	Viral infection	infectious diseases
J20.6	Acute bronchitis due to rhinovirus	79	Viral infection	infectious diseases
B97.29	Other coronavirus as the cause of diseases classified elsewhere	79	Viral infection	infectious diseases
B97.81	Human metapneumovirus as the cause of diseases classified elsewhere	79	Viral infection	infectious diseases
B26.85	Mumps arthritis	79	Viral infection	infectious diseases
B05.1	Postmeasles meningitis	79	Viral infection	infectious diseases
J20.3	Acute bronchitis due to coxsackievirus	79	Viral infection	infectious diseases
B97.31	Lentivirus as the cause of diseases classified elsewhere	79	Viral infection	infectious diseases
B08.010	Cowpox	79	Viral infection	infectious diseases
L44.4	Infantile papular acrodermatitis [Gianotti-Crosti]	79	Viral infection	infectious diseases
A98.4	Ebola virus disease	79	Viral infection	infectious diseases
B97.39	Other retrovirus as the cause of diseases classified elsewhere	79	Viral infection	infectious diseases
B08.5	Enteroviral vesicular pharyngitis	79	Viral infection	infectious diseases
B08.01	Cowpox and vaccinia not from vaccine	79	Viral infection	infectious diseases
B97.4	Respiratory syncytial virus as the cause of diseases classified elsewhere	79	Viral infection	infectious diseases
B08.3	Erythema infectiosum [fifth disease]	79	Viral infection	infectious diseases
B26.81	Mumps hepatitis	79	Viral infection	infectious diseases
A92.32	West Nile virus infection with other neurologic manifestation	79	Viral infection	infectious diseases
B08.0	Other orthopoxvirus infections	79	Viral infection	infectious diseases
B25.2	Cytomegaloviral pancreatitis	79	Viral infection	infectious diseases
A92.1	O'nyong-nyong fever	79	Viral infection	infectious diseases
A74.89	Other chlamydial diseases	79	Viral infection	infectious diseases
A92.30	West Nile virus infection, unspecified	79	Viral infection	infectious diseases
B03	Smallpox	79	Viral infection	infectious diseases
B34.1	Enterovirus infection, unspecified	79	Viral infection	infectious diseases
A96.2	Lassa fever	79	Viral infection	infectious diseases
B97.19	Other enterovirus as the cause of diseases classified elsewhere	79	Viral infection	infectious diseases
B26.89	Other mumps complications	79	Viral infection	infectious diseases
B05.4	Measles with intestinal complications	79	Viral infection	infectious diseases
B34.2	Coronavirus infection, unspecified	79	Viral infection	infectious diseases
B34.0	Adenovirus infection, unspecified	79	Viral infection	infectious diseases
B97.34	Human T-cell lymphotrophic virus, type II [HTLV-II] as the cause of diseases classified elsewhere	79	Viral infection	infectious diseases
B08.4	Enteroviral vesicular stomatitis with exanthem	79	Viral infection	infectious diseases
B06.9	Rubella without complication	79	Viral infection	infectious diseases
B08.011	Vaccinia not from vaccine	79	Viral infection	infectious diseases
B33.3	Retrovirus infections, not elsewhere classified	79	Viral infection	infectious diseases
A91	Dengue hemorrhagic fever	79	Viral infection	infectious diseases
B08.02	Orf virus disease	79	Viral infection	infectious diseases
A96.8	Other arenaviral hemorrhagic fevers	79	Viral infection	infectious diseases
A92.39	West Nile virus infection with other complications	79	Viral infection	infectious diseases
B26.82	Mumps myocarditis	79	Viral infection	infectious diseases
B09	Unspecified viral infection characterized by skin and mucous membrane lesions	79	Viral infection	infectious diseases
B08.62	Sealpox	79	Viral infection	infectious diseases
B06.81	Rubella pneumonia	79	Viral infection	infectious diseases
B97.21	SARS-associated coronavirus as the cause of diseases classified elsewhere	79	Viral infection	infectious diseases
B26.3	Mumps pancreatitis	79	Viral infection	infectious diseases
A95.9	Yellow fever, unspecified	79	Viral infection	infectious diseases
A96	Arenaviral hemorrhagic fever	79	Viral infection	infectious diseases
B08.71	Tanapox virus disease	79	Viral infection	infectious diseases
B08.60	Parapoxvirus infection, unspecified	79	Viral infection	infectious diseases
B97.11	Coxsackievirus as the cause of diseases classified elsewhere	79	Viral infection	infectious diseases
B97.89	Other viral agents as the cause of diseases classified elsewhere	79	Viral infection	infectious diseases
A82.0	Sylvatic rabies	79	Viral infection	infectious diseases
B08.2	Exanthema subitum [sixth disease]	79	Viral infection	infectious diseases
B34.3	Parvovirus infection, unspecified	79	Viral infection	infectious diseases
A92.3	West Nile virus infection	79	Viral infection	infectious diseases
B97.30	Unspecified retrovirus as the cause of diseases classified elsewhere	79	Viral infection	infectious diseases
B06.09	Other neurological complications of rubella	79	Viral infection	infectious diseases
B06.0	Rubella with neurological complications	79	Viral infection	infectious diseases
B01	Varicella [chickenpox]	79.1	Varicella infection	infectious diseases
B01.81	Varicella keratitis	79.1	Varicella infection	infectious diseases
B01.0	Varicella meningitis	79.1	Varicella infection	infectious diseases
B01.9	Varicella without complication	79.1	Varicella infection	infectious diseases
B01.89	Other varicella complications	79.1	Varicella infection	infectious diseases
B01.8	Varicella with other complications	79.1	Varicella infection	infectious diseases
B01.12	Varicella myelitis	79.1	Varicella infection	infectious diseases
B27.80	Other infectious mononucleosis without complication	79.2	Infectious mononucleosis	infectious diseases
B27.90	Infectious mononucleosis, unspecified without complication	79.2	Infectious mononucleosis	infectious diseases
B27.89	Other infectious mononucleosis with other complication	79.2	Infectious mononucleosis	infectious diseases
B27.11	Cytomegaloviral mononucleosis with polyneuropathy	79.2	Infectious mononucleosis	infectious diseases
B27.09	Gammaherpesviral mononucleosis with other complications	79.2	Infectious mononucleosis	infectious diseases
B27.02	Gammaherpesviral mononucleosis with meningitis	79.2	Infectious mononucleosis	infectious diseases
B27.10	Cytomegaloviral mononucleosis without complications	79.2	Infectious mononucleosis	infectious diseases
B27.8	Other infectious mononucleosis	79.2	Infectious mononucleosis	infectious diseases
B27.91	Infectious mononucleosis, unspecified with polyneuropathy	79.2	Infectious mononucleosis	infectious diseases
B27.82	Other infectious mononucleosis with meningitis	79.2	Infectious mononucleosis	infectious diseases
B27.9	Infectious mononucleosis, unspecified	79.2	Infectious mononucleosis	infectious diseases
B27.99	Infectious mononucleosis, unspecified with other complication	79.2	Infectious mononucleosis	infectious diseases
B27.19	Cytomegaloviral mononucleosis with other complication	79.2	Infectious mononucleosis	infectious diseases
B27.01	Gammaherpesviral mononucleosis with polyneuropathy	79.2	Infectious mononucleosis	infectious diseases
B27	Infectious mononucleosis	79.2	Infectious mononucleosis	infectious diseases
B27.0	Gammaherpesviral mononucleosis	79.2	Infectious mononucleosis	infectious diseases
B27.81	Other infectious mononucleosis with polyneuropathy	79.2	Infectious mononucleosis	infectious diseases
B27.12	Cytomegaloviral mononucleosis with meningitis	79.2	Infectious mononucleosis	infectious diseases
B27.1	Cytomegaloviral mononucleosis	79.2	Infectious mononucleosis	infectious diseases
B27.92	Infectious mononucleosis, unspecified with meningitis	79.2	Infectious mononucleosis	infectious diseases
B27.00	Gammaherpesviral mononucleosis without complication	79.2	Infectious mononucleosis	infectious diseases
B34.9	Viral infection, unspecified	79.9	Viremia, NOS	infectious diseases
K68.11	Postprocedural retroperitoneal abscess	80	Postoperative infection	infectious diseases
T81.4	Infection following a procedure	80	Postoperative infection	infectious diseases
N98.0	Infection associated with artificial insemination	80	Postoperative infection	infectious diseases
T81.4XXS	Infection following a procedure, sequela	80	Postoperative infection	infectious diseases
J95.02	Infection of tracheostomy stoma	80	Postoperative infection	infectious diseases
T81.4XXD	Infection following a procedure, subsequent encounter	80	Postoperative infection	infectious diseases
K94.32	Esophagostomy infection	80	Postoperative infection	infectious diseases
K94.22	Gastrostomy infection	80	Postoperative infection	infectious diseases
T81.4XXA	Infection following a procedure, initial encounter	80	Postoperative infection	infectious diseases
T85.732	Infection and inflammatory reaction due to implanted electronic neurostimulator of peripheral nerve, electrode (lead)	81	Infection/inflammation of internal prosthetic device; implant; and graft	infectious diseases
T85.71	Infection and inflammatory reaction due to peritoneal dialysis catheter	81	Infection/inflammation of internal prosthetic device; implant; and graft	infectious diseases
T85.733D	Infection and inflammatory reaction due to implanted electronic neurostimulator of spinal cord, electrode (lead), subsequent encounter	81	Infection/inflammation of internal prosthetic device; implant; and graft	infectious diseases
T85.730A	Infection and inflammatory reaction due to ventricular intracranial (communicating) shunt, initial encounter	81	Infection/inflammation of internal prosthetic device; implant; and graft	infectious diseases
T85.731D	Infection and inflammatory reaction due to implanted electronic neurostimulator of brain, electrode (lead), subsequent encounter	81	Infection/inflammation of internal prosthetic device; implant; and graft	infectious diseases
T85.734S	Infection and inflammatory reaction due to implanted electronic neurostimulator, generator, sequela	81	Infection/inflammation of internal prosthetic device; implant; and graft	infectious diseases
T85.730S	Infection and inflammatory reaction due to ventricular intracranial (communicating) shunt, sequela	81	Infection/inflammation of internal prosthetic device; implant; and graft	infectious diseases
T85.79XA	Infection and inflammatory reaction due to other internal prosthetic devices, implants and grafts, initial encounter	81	Infection/inflammation of internal prosthetic device; implant; and graft	infectious diseases
T85.734	Infection and inflammatory reaction due to implanted electronic neurostimulator, generator	81	Infection/inflammation of internal prosthetic device; implant; and graft	infectious diseases
T85.738	Infection and inflammatory reaction due to other nervous system device, implant or graft	81	Infection/inflammation of internal prosthetic device; implant; and graft	infectious diseases
T85.731	Infection and inflammatory reaction due to implanted electronic neurostimulator of brain, electrode (lead)	81	Infection/inflammation of internal prosthetic device; implant; and graft	infectious diseases
T85.73	Infection and inflammatory reaction due to nervous system devices, implants and graft	81	Infection/inflammation of internal prosthetic device; implant; and graft	infectious diseases
T85.731A	Infection and inflammatory reaction due to implanted electronic neurostimulator of brain, electrode (lead), initial encounter	81	Infection/inflammation of internal prosthetic device; implant; and graft	infectious diseases
T85.738D	Infection and inflammatory reaction due to other nervous system device, implant or graft, subsequent encounter	81	Infection/inflammation of internal prosthetic device; implant; and graft	infectious diseases
T85.79XS	Infection and inflammatory reaction due to other internal prosthetic devices, implants and grafts, sequela	81	Infection/inflammation of internal prosthetic device; implant; and graft	infectious diseases
T85.731S	Infection and inflammatory reaction due to implanted electronic neurostimulator of brain, electrode (lead), sequela	81	Infection/inflammation of internal prosthetic device; implant; and graft	infectious diseases
T85.732A	Infection and inflammatory reaction due to implanted electronic neurostimulator of peripheral nerve, electrode (lead), initial encounter	81	Infection/inflammation of internal prosthetic device; implant; and graft	infectious diseases
T85.79XD	Infection and inflammatory reaction due to other internal prosthetic devices, implants and grafts, subsequent encounter	81	Infection/inflammation of internal prosthetic device; implant; and graft	infectious diseases
T85.72XA	Infection and inflammatory reaction due to insulin pump, initial encounter	81	Infection/inflammation of internal prosthetic device; implant; and graft	infectious diseases
T85.738A	Infection and inflammatory reaction due to other nervous system device, implant or graft, initial encounter	81	Infection/inflammation of internal prosthetic device; implant; and graft	infectious diseases
T85.733	Infection and inflammatory reaction due to implanted electronic neurostimulator of spinal cord, electrode (lead)	81	Infection/inflammation of internal prosthetic device; implant; and graft	infectious diseases
T85.7	Infection and inflammatory reaction due to other internal prosthetic devices, implants and grafts	81	Infection/inflammation of internal prosthetic device; implant; and graft	infectious diseases
T85.71XD	Infection and inflammatory reaction due to peritoneal dialysis catheter, subsequent encounter	81	Infection/inflammation of internal prosthetic device; implant; and graft	infectious diseases
T85.735S	Infection and inflammatory reaction due to cranial or spinal infusion catheter, sequela	81	Infection/inflammation of internal prosthetic device; implant; and graft	infectious diseases
T85.72XD	Infection and inflammatory reaction due to insulin pump, subsequent encounter	81	Infection/inflammation of internal prosthetic device; implant; and graft	infectious diseases
T85.735D	Infection and inflammatory reaction due to cranial or spinal infusion catheter, subsequent encounter	81	Infection/inflammation of internal prosthetic device; implant; and graft	infectious diseases
T85.732D	Infection and inflammatory reaction due to implanted electronic neurostimulator of peripheral nerve, electrode (lead), subsequent encounter	81	Infection/inflammation of internal prosthetic device; implant; and graft	infectious diseases
T85.79	Infection and inflammatory reaction due to other internal prosthetic devices, implants and grafts	81	Infection/inflammation of internal prosthetic device; implant; and graft	infectious diseases
T85.730	Infection and inflammatory reaction due to ventricular intracranial (communicating) shunt	81	Infection/inflammation of internal prosthetic device; implant; and graft	infectious diseases
T85.734D	Infection and inflammatory reaction due to implanted electronic neurostimulator, generator, subsequent encounter	81	Infection/inflammation of internal prosthetic device; implant; and graft	infectious diseases
T85.735	Infection and inflammatory reaction due to cranial or spinal infusion catheter	81	Infection/inflammation of internal prosthetic device; implant; and graft	infectious diseases
T85.72	Infection and inflammatory reaction due to insulin pump	81	Infection/inflammation of internal prosthetic device; implant; and graft	infectious diseases
T85.733A	Infection and inflammatory reaction due to implanted electronic neurostimulator of spinal cord, electrode (lead), initial encounter	81	Infection/inflammation of internal prosthetic device; implant; and graft	infectious diseases
T85.71XA	Infection and inflammatory reaction due to peritoneal dialysis catheter, initial encounter	81	Infection/inflammation of internal prosthetic device; implant; and graft	infectious diseases
T85.733S	Infection and inflammatory reaction due to implanted electronic neurostimulator of spinal cord, electrode (lead), sequela	81	Infection/inflammation of internal prosthetic device; implant; and graft	infectious diseases
T85.730D	Infection and inflammatory reaction due to ventricular intracranial (communicating) shunt, subsequent encounter	81	Infection/inflammation of internal prosthetic device; implant; and graft	infectious diseases
T85.71XS	Infection and inflammatory reaction due to peritoneal dialysis catheter, sequela	81	Infection/inflammation of internal prosthetic device; implant; and graft	infectious diseases
T85.72XS	Infection and inflammatory reaction due to insulin pump, sequela	81	Infection/inflammation of internal prosthetic device; implant; and graft	infectious diseases
T85.738S	Infection and inflammatory reaction due to other nervous system device, implant or graft, sequela	81	Infection/inflammation of internal prosthetic device; implant; and graft	infectious diseases
T85.732S	Infection and inflammatory reaction due to implanted electronic neurostimulator of peripheral nerve, electrode (lead), sequela	81	Infection/inflammation of internal prosthetic device; implant; and graft	infectious diseases
T85.734A	Infection and inflammatory reaction due to implanted electronic neurostimulator, generator, initial encounter	81	Infection/inflammation of internal prosthetic device; implant; and graft	infectious diseases
T85.735A	Infection and inflammatory reaction due to cranial or spinal infusion catheter, initial encounter	81	Infection/inflammation of internal prosthetic device; implant; and graft	infectious diseases
D89.813	Graft-versus-host disease, unspecified	81.1	Graft-versus-host disease	infectious diseases
D89.81	Graft-versus-host disease	81.1	Graft-versus-host disease	infectious diseases
D89.812	Acute on chronic graft-versus-host disease	81.11	Acute graft-versus-host disease	infectious diseases
D89.810	Acute graft-versus-host disease	81.11	Acute graft-versus-host disease	infectious diseases
D89.811	Chronic graft-versus-host disease	81.12	Chronic graft-versus-host disease	infectious diseases
A51.32	Syphilitic alopecia	90	Sexually transmitted infections (not HIV or hepatitis)	infectious diseases
A50.6	Late congenital syphilis, latent	90	Sexually transmitted infections (not HIV or hepatitis)	infectious diseases
A63.8	Other specified predominantly sexually transmitted diseases	90	Sexually transmitted infections (not HIV or hepatitis)	infectious diseases
A52.15	Late syphilitic neuropathy	90	Sexually transmitted infections (not HIV or hepatitis)	infectious diseases
A53.9	Syphilis, unspecified	90	Sexually transmitted infections (not HIV or hepatitis)	infectious diseases
A50.39	Other late congenital syphilitic oculopathy	90	Sexually transmitted infections (not HIV or hepatitis)	infectious diseases
A51.2	Primary syphilis of other sites	90	Sexually transmitted infections (not HIV or hepatitis)	infectious diseases
A52.72	Syphilis of lung and bronchus	90	Sexually transmitted infections (not HIV or hepatitis)	infectious diseases
A50.0	Early congenital syphilis, symptomatic	90	Sexually transmitted infections (not HIV or hepatitis)	infectious diseases
A50.3	Late congenital syphilitic oculopathy	90	Sexually transmitted infections (not HIV or hepatitis)	infectious diseases
A50.53	Hutchinson's triad	90	Sexually transmitted infections (not HIV or hepatitis)	infectious diseases
A51.46	Secondary syphilitic osteopathy	90	Sexually transmitted infections (not HIV or hepatitis)	infectious diseases
A52.76	Other genitourinary symptomatic late syphilis	90	Sexually transmitted infections (not HIV or hepatitis)	infectious diseases
A52.79	Other symptomatic late syphilis	90	Sexually transmitted infections (not HIV or hepatitis)	infectious diseases
A64	Unspecified sexually transmitted disease	90	Sexually transmitted infections (not HIV or hepatitis)	infectious diseases
A50.43	Late congenital syphilitic polyneuropathy	90	Sexually transmitted infections (not HIV or hepatitis)	infectious diseases
A51.31	Condyloma latum	90	Sexually transmitted infections (not HIV or hepatitis)	infectious diseases
A52.02	Syphilitic aortitis	90	Sexually transmitted infections (not HIV or hepatitis)	infectious diseases
A52.74	Syphilis of liver and other viscera	90	Sexually transmitted infections (not HIV or hepatitis)	infectious diseases
A53.0	Latent syphilis, unspecified as early or late	90	Sexually transmitted infections (not HIV or hepatitis)	infectious diseases
A51.39	Other secondary syphilis of skin	90	Sexually transmitted infections (not HIV or hepatitis)	infectious diseases
A51.45	Secondary syphilitic hepatitis	90	Sexually transmitted infections (not HIV or hepatitis)	infectious diseases
A51.43	Secondary syphilitic oculopathy	90	Sexually transmitted infections (not HIV or hepatitis)	infectious diseases
A51.41	Secondary syphilitic meningitis	90	Sexually transmitted infections (not HIV or hepatitis)	infectious diseases
A50.04	Early congenital syphilitic pneumonia	90	Sexually transmitted infections (not HIV or hepatitis)	infectious diseases
A50.55	Late congenital syphilitic arthropathy	90	Sexually transmitted infections (not HIV or hepatitis)	infectious diseases
A51.0	Primary genital syphilis	90	Sexually transmitted infections (not HIV or hepatitis)	infectious diseases
A50.1	Early congenital syphilis, latent	90	Sexually transmitted infections (not HIV or hepatitis)	infectious diseases
A50.41	Late congenital syphilitic meningitis	90	Sexually transmitted infections (not HIV or hepatitis)	infectious diseases
A50.5	Other late congenital syphilis, symptomatic	90	Sexually transmitted infections (not HIV or hepatitis)	infectious diseases
A52.2	Asymptomatic neurosyphilis	90	Sexually transmitted infections (not HIV or hepatitis)	infectious diseases
A52.7	Other symptomatic late syphilis	90	Sexually transmitted infections (not HIV or hepatitis)	infectious diseases
A50.05	Early congenital syphilitic rhinitis	90	Sexually transmitted infections (not HIV or hepatitis)	infectious diseases
A52.71	Late syphilitic oculopathy	90	Sexually transmitted infections (not HIV or hepatitis)	infectious diseases
A50.51	Clutton's joints	90	Sexually transmitted infections (not HIV or hepatitis)	infectious diseases
A52.03	Syphilitic endocarditis	90	Sexually transmitted infections (not HIV or hepatitis)	infectious diseases
A52.01	Syphilitic aneurysm of aorta	90	Sexually transmitted infections (not HIV or hepatitis)	infectious diseases
A50.56	Late congenital syphilitic osteochondropathy	90	Sexually transmitted infections (not HIV or hepatitis)	infectious diseases
A50.02	Early congenital syphilitic osteochondropathy	90	Sexually transmitted infections (not HIV or hepatitis)	infectious diseases
A50.03	Early congenital syphilitic pharyngitis	90	Sexually transmitted infections (not HIV or hepatitis)	infectious diseases
A50.30	Late congenital syphilitic oculopathy, unspecified	90	Sexually transmitted infections (not HIV or hepatitis)	infectious diseases
A51.44	Secondary syphilitic nephritis	90	Sexually transmitted infections (not HIV or hepatitis)	infectious diseases
A51.4	Other secondary syphilis	90	Sexually transmitted infections (not HIV or hepatitis)	infectious diseases
A51.9	Early syphilis, unspecified	90	Sexually transmitted infections (not HIV or hepatitis)	infectious diseases
A50.07	Early mucocutaneous congenital syphilis	90	Sexually transmitted infections (not HIV or hepatitis)	infectious diseases
A50.9	Congenital syphilis, unspecified	90	Sexually transmitted infections (not HIV or hepatitis)	infectious diseases
A52.78	Syphilis of other musculoskeletal tissue	90	Sexually transmitted infections (not HIV or hepatitis)	infectious diseases
A50	Congenital syphilis	90	Sexually transmitted infections (not HIV or hepatitis)	infectious diseases
A50.42	Late congenital syphilitic encephalitis	90	Sexually transmitted infections (not HIV or hepatitis)	infectious diseases
A52.12	Other cerebrospinal syphilis	90	Sexually transmitted infections (not HIV or hepatitis)	infectious diseases
A50.44	Late congenital syphilitic optic nerve atrophy	90	Sexually transmitted infections (not HIV or hepatitis)	infectious diseases
A52.17	General paresis	90	Sexually transmitted infections (not HIV or hepatitis)	infectious diseases
A52.16	Charcot's arthropathy (tabetic)	90	Sexually transmitted infections (not HIV or hepatitis)	infectious diseases
A52.75	Syphilitic glomerular disease	90	Sexually transmitted infections (not HIV or hepatitis)	infectious diseases
R85.618	Other abnormal cytological findings on specimens from anus	90	Sexually transmitted infections (not HIV or hepatitis)	infectious diseases
A51.5	Early syphilis, latent	90	Sexually transmitted infections (not HIV or hepatitis)	infectious diseases
A50.40	Late congenital neurosyphilis, unspecified	90	Sexually transmitted infections (not HIV or hepatitis)	infectious diseases
A52.05	Other cerebrovascular syphilis	90	Sexually transmitted infections (not HIV or hepatitis)	infectious diseases
A50.4	Late congenital neurosyphilis [juvenile neurosyphilis]	90	Sexually transmitted infections (not HIV or hepatitis)	infectious diseases
A52.9	Late syphilis, unspecified	90	Sexually transmitted infections (not HIV or hepatitis)	infectious diseases
A52.73	Symptomatic late syphilis of other respiratory organs	90	Sexually transmitted infections (not HIV or hepatitis)	infectious diseases
A50.06	Early cutaneous congenital syphilis	90	Sexually transmitted infections (not HIV or hepatitis)	infectious diseases
A52.14	Late syphilitic encephalitis	90	Sexually transmitted infections (not HIV or hepatitis)	infectious diseases
A55	Chlamydial lymphogranuloma (venereum)	90	Sexually transmitted infections (not HIV or hepatitis)	infectious diseases
A50.01	Early congenital syphilitic oculopathy	90	Sexually transmitted infections (not HIV or hepatitis)	infectious diseases
A52.06	Syphilitic pericarditis	90	Sexually transmitted infections (not HIV or hepatitis)	infectious diseases
A50.2	Early congenital syphilis, unspecified	90	Sexually transmitted infections (not HIV or hepatitis)	infectious diseases
A52.04	Syphilitic cerebral arteritis	90	Sexually transmitted infections (not HIV or hepatitis)	infectious diseases
A50.52	Hutchinson's teeth	90	Sexually transmitted infections (not HIV or hepatitis)	infectious diseases
A50.31	Late congenital syphilitic interstitial keratitis	90	Sexually transmitted infections (not HIV or hepatitis)	infectious diseases
A51.49	Other secondary syphilitic conditions	90	Sexually transmitted infections (not HIV or hepatitis)	infectious diseases
A52.11	Tabes dorsalis	90	Sexually transmitted infections (not HIV or hepatitis)	infectious diseases
A50.32	Late congenital syphilitic chorioretinitis	90	Sexually transmitted infections (not HIV or hepatitis)	infectious diseases
A58	Granuloma inguinale	90	Sexually transmitted infections (not HIV or hepatitis)	infectious diseases
A50.08	Early visceral congenital syphilis	90	Sexually transmitted infections (not HIV or hepatitis)	infectious diseases
A52.3	Neurosyphilis, unspecified	90	Sexually transmitted infections (not HIV or hepatitis)	infectious diseases
A52.8	Late syphilis, latent	90	Sexually transmitted infections (not HIV or hepatitis)	infectious diseases
A52.00	Cardiovascular syphilis, unspecified	90	Sexually transmitted infections (not HIV or hepatitis)	infectious diseases
A52.0	Cardiovascular and cerebrovascular syphilis	90	Sexually transmitted infections (not HIV or hepatitis)	infectious diseases
A50.7	Late congenital syphilis, unspecified	90	Sexually transmitted infections (not HIV or hepatitis)	infectious diseases
A50.59	Other late congenital syphilis, symptomatic	90	Sexually transmitted infections (not HIV or hepatitis)	infectious diseases
A50.45	Juvenile tabetoparetic neurosyphilis	90	Sexually transmitted infections (not HIV or hepatitis)	infectious diseases
A52.13	Late syphilitic meningitis	90	Sexually transmitted infections (not HIV or hepatitis)	infectious diseases
A52.77	Syphilis of bone and joint	90	Sexually transmitted infections (not HIV or hepatitis)	infectious diseases
A51.42	Secondary syphilitic female pelvic disease	90	Sexually transmitted infections (not HIV or hepatitis)	infectious diseases
A52.19	Other symptomatic neurosyphilis	90	Sexually transmitted infections (not HIV or hepatitis)	infectious diseases
A51.3	Secondary syphilis of skin and mucous membranes	90	Sexually transmitted infections (not HIV or hepatitis)	infectious diseases
A52	Late syphilis	90	Sexually transmitted infections (not HIV or hepatitis)	infectious diseases
A51	Early syphilis	90	Sexually transmitted infections (not HIV or hepatitis)	infectious diseases
A53	Other and unspecified syphilis	90	Sexually transmitted infections (not HIV or hepatitis)	infectious diseases
A50.09	Other early congenital syphilis, symptomatic	90	Sexually transmitted infections (not HIV or hepatitis)	infectious diseases
R85.81	Anal high risk human papillomavirus (HPV) DNA test positive	90	Sexually transmitted infections (not HIV or hepatitis)	infectious diseases
A57	Chancroid	90	Sexually transmitted infections (not HIV or hepatitis)	infectious diseases
A50.57	Syphilitic saddle nose	90	Sexually transmitted infections (not HIV or hepatitis)	infectious diseases
A50.49	Other late congenital neurosyphilis	90	Sexually transmitted infections (not HIV or hepatitis)	infectious diseases
R85.82	Anal low risk human papillomavirus (HPV) DNA test positive	90	Sexually transmitted infections (not HIV or hepatitis)	infectious diseases
N34.1	Nonspecific urethritis	90	Sexually transmitted infections (not HIV or hepatitis)	infectious diseases
A52.09	Other cardiovascular syphilis	90	Sexually transmitted infections (not HIV or hepatitis)	infectious diseases
A52.10	Symptomatic neurosyphilis, unspecified	90	Sexually transmitted infections (not HIV or hepatitis)	infectious diseases
A50.54	Late congenital cardiovascular syphilis	90	Sexually transmitted infections (not HIV or hepatitis)	infectious diseases
A51.1	Primary anal syphilis	90	Sexually transmitted infections (not HIV or hepatitis)	infectious diseases
A54.83	Gonococcal pericarditis	90.2	Gonococcal infections	infectious diseases
A54.21	Gonococcal infection of kidney and ureter	90.2	Gonococcal infections	infectious diseases
A54.09	Other gonococcal infection of lower genitourinary tract	90.2	Gonococcal infections	infectious diseases
A54.3	Gonococcal infection of eye	90.2	Gonococcal infections	infectious diseases
A54.89	Other gonococcal infections	90.2	Gonococcal infections	infectious diseases
A54.84	Gonococcal pneumonia	90.2	Gonococcal infections	infectious diseases
A54.24	Gonococcal female pelvic inflammatory disease	90.2	Gonococcal infections	infectious diseases
A54.9	Gonococcal infection, unspecified	90.2	Gonococcal infections	infectious diseases
A54.5	Gonococcal pharyngitis	90.2	Gonococcal infections	infectious diseases
A54.82	Gonococcal brain abscess	90.2	Gonococcal infections	infectious diseases
A54.6	Gonococcal infection of anus and rectum	90.2	Gonococcal infections	infectious diseases
A54.49	Gonococcal infection of other musculoskeletal tissue	90.2	Gonococcal infections	infectious diseases
A54.0	Gonococcal infection of lower genitourinary tract without periurethral or accessory gland abscess	90.2	Gonococcal infections	infectious diseases
A54.81	Gonococcal meningitis	90.2	Gonococcal infections	infectious diseases
A54.29	Other gonococcal genitourinary infections	90.2	Gonococcal infections	infectious diseases
A54.00	Gonococcal infection of lower genitourinary tract, unspecified	90.2	Gonococcal infections	infectious diseases
A54.86	Gonococcal sepsis	90.2	Gonococcal infections	infectious diseases
A54.33	Gonococcal keratitis	90.2	Gonococcal infections	infectious diseases
A54.22	Gonococcal prostatitis	90.2	Gonococcal infections	infectious diseases
A54.31	Gonococcal conjunctivitis	90.2	Gonococcal infections	infectious diseases
A54.40	Gonococcal infection of musculoskeletal system, unspecified	90.2	Gonococcal infections	infectious diseases
A54.41	Gonococcal spondylopathy	90.2	Gonococcal infections	infectious diseases
A54.02	Gonococcal vulvovaginitis, unspecified	90.2	Gonococcal infections	infectious diseases
A54.43	Gonococcal osteomyelitis	90.2	Gonococcal infections	infectious diseases
A54.01	Gonococcal cystitis and urethritis, unspecified	90.2	Gonococcal infections	infectious diseases
A54.30	Gonococcal infection of eye, unspecified	90.2	Gonococcal infections	infectious diseases
A54.23	Gonococcal orchitis	90.2	Gonococcal infections	infectious diseases
A54.32	Gonococcal iridocyclitis	90.2	Gonococcal infections	infectious diseases
A54.1	Gonococcal infection of lower genitourinary tract with periurethral and accessory gland abscess	90.2	Gonococcal infections	infectious diseases
A54.03	Gonococcal cervicitis, unspecified	90.2	Gonococcal infections	infectious diseases
A54.2	Gonococcal pelviperitonitis and other gonococcal genitourinary infection	90.2	Gonococcal infections	infectious diseases
A54	Gonococcal infection	90.2	Gonococcal infections	infectious diseases
A54.85	Gonococcal peritonitis	90.2	Gonococcal infections	infectious diseases
A54.39	Other gonococcal eye infection	90.2	Gonococcal infections	infectious diseases
A56.09	Other chlamydial infection of lower genitourinary tract	90.3	Venereal diseases due to Chlamydia trachomatis	infectious diseases
A56.4	Chlamydial infection of pharynx	90.3	Venereal diseases due to Chlamydia trachomatis	infectious diseases
A56.11	Chlamydial female pelvic inflammatory disease	90.3	Venereal diseases due to Chlamydia trachomatis	infectious diseases
A56.19	Other chlamydial genitourinary infection	90.3	Venereal diseases due to Chlamydia trachomatis	infectious diseases
A56.01	Chlamydial cystitis and urethritis	90.3	Venereal diseases due to Chlamydia trachomatis	infectious diseases
A56.0	Chlamydial infection of lower genitourinary tract	90.3	Venereal diseases due to Chlamydia trachomatis	infectious diseases
A56.8	Sexually transmitted chlamydial infection of other sites	90.3	Venereal diseases due to Chlamydia trachomatis	infectious diseases
A56.2	Chlamydial infection of genitourinary tract, unspecified	90.3	Venereal diseases due to Chlamydia trachomatis	infectious diseases
A56.00	Chlamydial infection of lower genitourinary tract, unspecified	90.3	Venereal diseases due to Chlamydia trachomatis	infectious diseases
A56.3	Chlamydial infection of anus and rectum	90.3	Venereal diseases due to Chlamydia trachomatis	infectious diseases
A56.02	Chlamydial vulvovaginitis	90.3	Venereal diseases due to Chlamydia trachomatis	infectious diseases
B35.0	Tinea barbae and tinea capitis	110.1	Dermatophytosis	infectious diseases
B35.2	Tinea manuum	110.1	Dermatophytosis	infectious diseases
B35.9	Dermatophytosis, unspecified	110.1	Dermatophytosis	infectious diseases
B35.8	Other dermatophytoses	110.1	Dermatophytosis	infectious diseases
B35	Dermatophytosis	110.1	Dermatophytosis	infectious diseases
B35.1	Tinea unguium	110.11	Dermatophytosis of nail	infectious diseases
B35.3	Tinea pedis	110.12	Althete's foot	infectious diseases
B35.4	Tinea corporis	110.13	Dermatophytosis of the body	infectious diseases
B35.5	Tinea imbricata	110.13	Dermatophytosis of the body	infectious diseases
B35.6	Tinea cruris	110.13	Dermatophytosis of the body	infectious diseases
B36.3	Black piedra	110.2	Dermatomycoses	infectious diseases
B36.2	White piedra	110.2	Dermatomycoses	infectious diseases
B36.1	Tinea nigra	110.2	Dermatomycoses	infectious diseases
B36.0	Pityriasis versicolor	110.2	Dermatomycoses	infectious diseases
B36	Other superficial mycoses	110.2	Dermatomycoses	infectious diseases
B36.9	Superficial mycosis, unspecified	110.2	Dermatomycoses	infectious diseases
B36.8	Other specified superficial mycoses	110.2	Dermatomycoses	infectious diseases
B37.8	Candidiasis of other sites	112	Candidiasis	infectious diseases
B37	Candidiasis	112	Candidiasis	infectious diseases
B37.4	Candidiasis of other urogenital sites	112	Candidiasis	infectious diseases
B37.9	Candidiasis, unspecified	112	Candidiasis	infectious diseases
B37.84	Candidal otitis externa	112	Candidiasis	infectious diseases
B37.3	Candidiasis of vulva and vagina	112	Candidiasis	infectious diseases
B37.81	Candidal esophagitis	112	Candidiasis	infectious diseases
B37.42	Candidal balanitis	112	Candidiasis	infectious diseases
B37.49	Other urogenital candidiasis	112	Candidiasis	infectious diseases
B37.0	Candidal stomatitis	112	Candidiasis	infectious diseases
B37.83	Candidal cheilitis	112	Candidiasis	infectious diseases
B37.41	Candidal cystitis and urethritis	112	Candidiasis	infectious diseases
B37.89	Other sites of candidiasis	112	Candidiasis	infectious diseases
B37.82	Candidal enteritis	112	Candidiasis	infectious diseases
B37.7	Candidal sepsis	112	Candidiasis	infectious diseases
B37.2	Candidiasis of skin and nail	112.3	Candidiasis of skin and nails	infectious diseases
B45.3	Osseous cryptococcosis	117	Mycoses	infectious diseases
B42.9	Sporotrichosis, unspecified	117	Mycoses	infectious diseases
B43.1	Pheomycotic brain abscess	117	Mycoses	infectious diseases
B43.2	Subcutaneous pheomycotic abscess and cyst	117	Mycoses	infectious diseases
B42.1	Lymphocutaneous sporotrichosis	117	Mycoses	infectious diseases
B45.2	Cutaneous cryptococcosis	117	Mycoses	infectious diseases
B48.1	Rhinosporidiosis	117	Mycoses	infectious diseases
B45	Cryptococcosis	117	Mycoses	infectious diseases
B45.9	Cryptococcosis, unspecified	117	Mycoses	infectious diseases
B43.0	Cutaneous chromomycosis	117	Mycoses	infectious diseases
B45.0	Pulmonary cryptococcosis	117	Mycoses	infectious diseases
B43.9	Chromomycosis, unspecified	117	Mycoses	infectious diseases
B48.3	Geotrichum stomatitis	117	Mycoses	infectious diseases
B42.8	Other forms of sporotrichosis	117	Mycoses	infectious diseases
B43.8	Other forms of chromomycosis	117	Mycoses	infectious diseases
B46.3	Cutaneous mucormycosis	117	Mycoses	infectious diseases
B48.8	Other specified mycoses	117	Mycoses	infectious diseases
B46.9	Zygomycosis, unspecified	117	Mycoses	infectious diseases
B43	Chromomycosis and pheomycotic abscess	117	Mycoses	infectious diseases
B42.89	Other forms of sporotrichosis	117	Mycoses	infectious diseases
B42	Sporotrichosis	117	Mycoses	infectious diseases
B48.2	Infection due to Pseudallescheria boydii	117	Mycoses	infectious diseases
B49	Unspecified mycosis	117	Mycoses	infectious diseases
B42.82	Sporotrichosis arthritis	117	Mycoses	infectious diseases
B46.2	Gastrointestinal mucormycosis	117	Mycoses	infectious diseases
B46.0	Pulmonary mucormycosis	117	Mycoses	infectious diseases
B46.1	Rhinocerebral mucormycosis	117	Mycoses	infectious diseases
B46.5	Mucormycosis, unspecified	117	Mycoses	infectious diseases
B47.0	Maduromycosis	117	Mycoses	infectious diseases
B45.8	Other forms of cryptococcosis	117	Mycoses	infectious diseases
B46.4	Disseminated mucormycosis	117	Mycoses	infectious diseases
B42.7	Generalized sporotrichosis	117	Mycoses	infectious diseases
B42.81	Meningitis due to sporotrichosis	117	Mycoses	infectious diseases
B46	Zygomycosis	117	Mycoses	infectious diseases
B42.0	Pulmonary sporotrichosis	117	Mycoses	infectious diseases
B46.8	Other zygomycoses	117	Mycoses	infectious diseases
B45.7	Disseminated cryptococcosis	117	Mycoses	infectious diseases
B39.0	Acute pulmonary histoplasmosis capsulati	117.1	Histoplasmosis	infectious diseases
B39.2	Pulmonary histoplasmosis capsulati, unspecified	117.1	Histoplasmosis	infectious diseases
B39.9	Histoplasmosis, unspecified	117.1	Histoplasmosis	infectious diseases
B39.3	Disseminated histoplasmosis capsulati	117.1	Histoplasmosis	infectious diseases
B39.4	Histoplasmosis capsulati, unspecified	117.1	Histoplasmosis	infectious diseases
B39	Histoplasmosis	117.1	Histoplasmosis	infectious diseases
B39.5	Histoplasmosis duboisii	117.1	Histoplasmosis	infectious diseases
B39.1	Chronic pulmonary histoplasmosis capsulati	117.1	Histoplasmosis	infectious diseases
B38.9	Coccidioidomycosis, unspecified	117.2	Coccidioidomycosis	infectious diseases
B38.81	Prostatic coccidioidomycosis	117.2	Coccidioidomycosis	infectious diseases
B38.7	Disseminated coccidioidomycosis	117.2	Coccidioidomycosis	infectious diseases
B38.3	Cutaneous coccidioidomycosis	117.2	Coccidioidomycosis	infectious diseases
B38	Coccidioidomycosis	117.2	Coccidioidomycosis	infectious diseases
B38.8	Other forms of coccidioidomycosis	117.2	Coccidioidomycosis	infectious diseases
B38.89	Other forms of coccidioidomycosis	117.2	Coccidioidomycosis	infectious diseases
B40.1	Chronic pulmonary blastomycosis	117.3	Blastomycotic infection	infectious diseases
B40.0	Acute pulmonary blastomycosis	117.3	Blastomycotic infection	infectious diseases
B41.8	Other forms of paracoccidioidomycosis	117.3	Blastomycotic infection	infectious diseases
B40.7	Disseminated blastomycosis	117.3	Blastomycotic infection	infectious diseases
B40.2	Pulmonary blastomycosis, unspecified	117.3	Blastomycotic infection	infectious diseases
B40.8	Other forms of blastomycosis	117.3	Blastomycotic infection	infectious diseases
B40.9	Blastomycosis, unspecified	117.3	Blastomycotic infection	infectious diseases
B40.89	Other forms of blastomycosis	117.3	Blastomycotic infection	infectious diseases
B41.9	Paracoccidioidomycosis, unspecified	117.3	Blastomycotic infection	infectious diseases
B40.81	Meningomyelitis due to blastomycosis	117.3	Blastomycotic infection	infectious diseases
B48.0	Lobomycosis	117.3	Blastomycotic infection	infectious diseases
B41.7	Generalized paracoccidioidomycosis	117.3	Blastomycotic infection	infectious diseases
B41	Paracoccidioidomycosis	117.3	Blastomycotic infection	infectious diseases
B41.0	Pulmonary paracoccidioidomycosis	117.3	Blastomycotic infection	infectious diseases
B40.3	Cutaneous blastomycosis	117.3	Blastomycotic infection	infectious diseases
B40	Blastomycosis	117.3	Blastomycotic infection	infectious diseases
B44.2	Tonsillar aspergillosis	117.4	Aspergillosis	infectious diseases
B44.7	Disseminated aspergillosis	117.4	Aspergillosis	infectious diseases
B48.4	Penicillosis	117.4	Aspergillosis	infectious diseases
B44.1	Other pulmonary aspergillosis	117.4	Aspergillosis	infectious diseases
B44.81	Allergic bronchopulmonary aspergillosis	117.4	Aspergillosis	infectious diseases
B44.0	Invasive pulmonary aspergillosis	117.4	Aspergillosis	infectious diseases
B44.89	Other forms of aspergillosis	117.4	Aspergillosis	infectious diseases
B44.9	Aspergillosis, unspecified	117.4	Aspergillosis	infectious diseases
B44	Aspergillosis	117.4	Aspergillosis	infectious diseases
B44.8	Other forms of aspergillosis	117.4	Aspergillosis	infectious diseases
A66.3	Hyperkeratosis of yaws	130	Spirochetal infection	infectious diseases
A27.89	Other forms of leptospirosis	130	Spirochetal infection	infectious diseases
A68	Relapsing fevers	130	Spirochetal infection	infectious diseases
A65	Nonvenereal syphilis	130	Spirochetal infection	infectious diseases
A66.1	Plantar or palmar papilloma of yaws	130	Spirochetal infection	infectious diseases
A68.1	Tick-borne relapsing fever	130	Spirochetal infection	infectious diseases
A69	Other spirochetal infections	130	Spirochetal infection	infectious diseases
A69.8	Other specified spirochetal infections	130	Spirochetal infection	infectious diseases
A67.0	Primary lesions of pinta	130	Spirochetal infection	infectious diseases
A66.4	Nodular late yaws (ulcerated)	130	Spirochetal infection	infectious diseases
A67.1	Intermediate lesions of pinta	130	Spirochetal infection	infectious diseases
A68.9	Relapsing fever, unspecified	130	Spirochetal infection	infectious diseases
A27.0	Leptospirosis icterohemorrhagica	130	Spirochetal infection	infectious diseases
A66.6	Yaws periostitis (hypertrophic)	130	Spirochetal infection	infectious diseases
A66	Yaws	130	Spirochetal infection	infectious diseases
A69.1	Other Vincent's infections	130	Spirochetal infection	infectious diseases
A69.9	Spirochetal infection, unspecified	130	Spirochetal infection	infectious diseases
A66.5	Rhinopharyngitis mutilans	130	Spirochetal infection	infectious diseases
A27	Leptospirosis	130	Spirochetal infection	infectious diseases
A66.0	Mother yaw	130	Spirochetal infection	infectious diseases
A67	Pinta [carate]	130	Spirochetal infection	infectious diseases
A67.9	Pinta, unspecified	130	Spirochetal infection	infectious diseases
A27.9	Leptospirosis, unspecified	130	Spirochetal infection	infectious diseases
A67.3	Mixed lesions of pinta	130	Spirochetal infection	infectious diseases
A66.8	Yaws without clinical manifestations, with positive serology	130	Spirochetal infection	infectious diseases
A66.2	Other early skin lesions of yaws	130	Spirochetal infection	infectious diseases
A66.9	Yaws, unspecified	130	Spirochetal infection	infectious diseases
A66.7	Other manifestations of yaws	130	Spirochetal infection	infectious diseases
A68.0	Relapsing fever due to Borrelia recurrentis	130	Spirochetal infection	infectious diseases
A67.2	Late lesions of pinta	130	Spirochetal infection	infectious diseases
A69.23	Arthritis due to Lyme disease	130.1	Lyme disease	infectious diseases
A69.20	Lyme disease, unspecified	130.1	Lyme disease	infectious diseases
A69.2	Lyme disease	130.1	Lyme disease	infectious diseases
A69.29	Other conditions associated with Lyme disease	130.1	Lyme disease	infectious diseases
A69.22	Other neurologic disorders in Lyme disease	130.1	Lyme disease	infectious diseases
A69.21	Meningitis due to Lyme disease	130.1	Lyme disease	infectious diseases
A59.8	Trichomoniasis of other sites	131	Protozoan infection	infectious diseases
A59.9	Trichomoniasis, unspecified	131	Protozoan infection	infectious diseases
A59.0	Urogenital trichomoniasis	131	Protozoan infection	infectious diseases
B58.89	Toxoplasmosis with other organ involvement	131	Protozoan infection	infectious diseases
A59.00	Urogenital trichomoniasis, unspecified	131	Protozoan infection	infectious diseases
A59.03	Trichomonal cystitis and urethritis	131	Protozoan infection	infectious diseases
A59.01	Trichomonal vulvovaginitis	131	Protozoan infection	infectious diseases
A59	Trichomoniasis	131	Protozoan infection	infectious diseases
A59.02	Trichomonal prostatitis	131	Protozoan infection	infectious diseases
B58.82	Toxoplasma myositis	131	Protozoan infection	infectious diseases
B58.83	Toxoplasma tubulo-interstitial nephropathy	131	Protozoan infection	infectious diseases
B58.00	Toxoplasma oculopathy, unspecified	131	Protozoan infection	infectious diseases
B58	Toxoplasmosis	131	Protozoan infection	infectious diseases
A59.09	Other urogenital trichomoniasis	131	Protozoan infection	infectious diseases
B58.0	Toxoplasma oculopathy	131	Protozoan infection	infectious diseases
B58.9	Toxoplasmosis, unspecified	131	Protozoan infection	infectious diseases
B58.1	Toxoplasma hepatitis	131	Protozoan infection	infectious diseases
B87.1	Wound myiasis	132	Infestation (lice, mites)	infectious diseases
B87.89	Myiasis of other sites	132	Infestation (lice, mites)	infectious diseases
B87.3	Nasopharyngeal myiasis	132	Infestation (lice, mites)	infectious diseases
B87.2	Ocular myiasis	132	Infestation (lice, mites)	infectious diseases
B88.9	Infestation, unspecified	132	Infestation (lice, mites)	infectious diseases
B88	Other infestations	132	Infestation (lice, mites)	infectious diseases
B88.0	Other acariasis	132	Infestation (lice, mites)	infectious diseases
B87.8	Myiasis of other sites	132	Infestation (lice, mites)	infectious diseases
B88.8	Other specified infestations	132	Infestation (lice, mites)	infectious diseases
B88.1	Tungiasis [sandflea infestation]	132	Infestation (lice, mites)	infectious diseases
B87.82	Intestinal myiasis	132	Infestation (lice, mites)	infectious diseases
B88.2	Other arthropod infestations	132	Infestation (lice, mites)	infectious diseases
B87.9	Myiasis, unspecified	132	Infestation (lice, mites)	infectious diseases
B87	Myiasis	132	Infestation (lice, mites)	infectious diseases
B86	Scabies	132	Infestation (lice, mites)	infectious diseases
B87.0	Cutaneous myiasis	132	Infestation (lice, mites)	infectious diseases
B87.4	Aural myiasis	132	Infestation (lice, mites)	infectious diseases
B87.81	Genitourinary myiasis	132	Infestation (lice, mites)	infectious diseases
B85.1	Pediculosis due to Pediculus humanus corporis	132.1	Pediculosis and phthirus infestation	infectious diseases
B85.4	Mixed pediculosis and phthiriasis	132.1	Pediculosis and phthirus infestation	infectious diseases
B85.0	Pediculosis due to Pediculus humanus capitis	132.1	Pediculosis and phthirus infestation	infectious diseases
B85.3	Phthiriasis	132.1	Pediculosis and phthirus infestation	infectious diseases
B85.2	Pediculosis, unspecified	132.1	Pediculosis and phthirus infestation	infectious diseases
B85	Pediculosis and phthiriasis	132.1	Pediculosis and phthirus infestation	infectious diseases
B50.9	Plasmodium falciparum malaria, unspecified	133	Arthropod-borne diseases	infectious diseases
B56.9	Sleeping sickness NOS	133	Arthropod-borne diseases	infectious diseases
B52	Plasmodium malariae malaria	133	Arthropod-borne diseases	infectious diseases
B56	African trypanosomiasis	133	Arthropod-borne diseases	infectious diseases
B57.31	Megaesophagus in Chagas' disease	133	Arthropod-borne diseases	infectious diseases
B51.8	Plasmodium vivax malaria with other complications	133	Arthropod-borne diseases	infectious diseases
B60.0	Piroplasmosis	133	Arthropod-borne diseases	infectious diseases
B56.0	West African sleeping sickness	133	Arthropod-borne diseases	infectious diseases
B51.9	Plasmodium vivax malaria without complication	133	Arthropod-borne diseases	infectious diseases
B57.40	Chagas' disease with nervous system involvement, unspecified	133	Arthropod-borne diseases	infectious diseases
B53.0	Plasmodium ovale malaria	133	Arthropod-borne diseases	infectious diseases
B55.2	Mucocutaneous leishmaniasis	133	Arthropod-borne diseases	infectious diseases
A44.9	Bartonellosis, unspecified	133	Arthropod-borne diseases	infectious diseases
B57.39	Other digestive system involvement in Chagas' disease	133	Arthropod-borne diseases	infectious diseases
B53	Other specified malaria	133	Arthropod-borne diseases	infectious diseases
B57.30	Chagas' disease with digestive system involvement, unspecified	133	Arthropod-borne diseases	infectious diseases
B50.8	Other severe and complicated Plasmodium falciparum malaria	133	Arthropod-borne diseases	infectious diseases
A44.1	Verruga peruana	133	Arthropod-borne diseases	infectious diseases
B50.0	Plasmodium falciparum malaria with cerebral complications	133	Arthropod-borne diseases	infectious diseases
B57.42	Meningoencephalitis in Chagas' disease	133	Arthropod-borne diseases	infectious diseases
B55	Leishmaniasis	133	Arthropod-borne diseases	infectious diseases
B56.1	Rhodesiense trypanosomiasis	133	Arthropod-borne diseases	infectious diseases
B55.1	Cutaneous leishmaniasis	133	Arthropod-borne diseases	infectious diseases
B52.0	Plasmodium malariae malaria with nephropathy	133	Arthropod-borne diseases	infectious diseases
B50	Plasmodium falciparum malaria	133	Arthropod-borne diseases	infectious diseases
A44.8	Other forms of bartonellosis	133	Arthropod-borne diseases	infectious diseases
B57.1	Acute Chagas' disease without heart involvement	133	Arthropod-borne diseases	infectious diseases
B57.2	Trypanosomiasis NOS	133	Arthropod-borne diseases	infectious diseases
B53.1	Malaria due to simian plasmodia	133	Arthropod-borne diseases	infectious diseases
B57.5	Chagas' disease (chronic) with other organ involvement	133	Arthropod-borne diseases	infectious diseases
B54	Unspecified malaria	133	Arthropod-borne diseases	infectious diseases
A44.0	Systemic bartonellosis	133	Arthropod-borne diseases	infectious diseases
B51	Plasmodium vivax malaria	133	Arthropod-borne diseases	infectious diseases
B55.0	Visceral leishmaniasis	133	Arthropod-borne diseases	infectious diseases
B57.0	Acute Chagas' disease with heart involvement	133	Arthropod-borne diseases	infectious diseases
Z86.13	Personal history of malaria	133	Arthropod-borne diseases	infectious diseases
B57	Chagas' disease	133	Arthropod-borne diseases	infectious diseases
B52.8	Plasmodium malariae malaria with other complications	133	Arthropod-borne diseases	infectious diseases
B57.3	Chagas' disease (chronic) with digestive system involvement	133	Arthropod-borne diseases	infectious diseases
B57.49	Other nervous system involvement in Chagas' disease	133	Arthropod-borne diseases	infectious diseases
B57.41	Meningitis in Chagas' disease	133	Arthropod-borne diseases	infectious diseases
B51.0	Plasmodium vivax malaria with rupture of spleen	133	Arthropod-borne diseases	infectious diseases
A44	Bartonellosis	133	Arthropod-borne diseases	infectious diseases
B53.8	Other malaria, not elsewhere classified	133	Arthropod-borne diseases	infectious diseases
B52.9	Plasmodium malariae malaria without complication	133	Arthropod-borne diseases	infectious diseases
B57.32	Megacolon in Chagas' disease	133	Arthropod-borne diseases	infectious diseases
A75	Typhus fever	133	Arthropod-borne diseases	infectious diseases
B55.9	Leishmaniasis, unspecified	133	Arthropod-borne diseases	infectious diseases
B57.4	Chagas' disease (chronic) with nervous system involvement	133	Arthropod-borne diseases	infectious diseases
B83.0	Visceral larva migrans	134	Helminthiases	infectious diseases
B74.1	Filariasis due to Brugia malayi	134	Helminthiases	infectious diseases
B74.0	Filariasis due to Wuchereria bancrofti	134	Helminthiases	infectious diseases
B66.4	Pulmonary distomiasis	134	Helminthiases	infectious diseases
B73.02	Onchocerciasis with glaucoma	134	Helminthiases	infectious diseases
B65.3	Cercarial dermatitis	134	Helminthiases	infectious diseases
B83.3	Syngamosis	134	Helminthiases	infectious diseases
B73.01	Onchocerciasis with endophthalmitis	134	Helminthiases	infectious diseases
B65.2	Schistosomiasis due to Schistosoma japonicum	134	Helminthiases	infectious diseases
B66.0	Opisthorchiasis	134	Helminthiases	infectious diseases
B66.1	Oriental liver fluke disease	134	Helminthiases	infectious diseases
B66.2	Lancet fluke infection	134	Helminthiases	infectious diseases
B65.0	Schistosomiasis due to Schistosoma haematobium [urinary schistosomiasis]	134	Helminthiases	infectious diseases
B76.1	Necatoriasis	134	Helminthiases	infectious diseases
B74.2	Filariasis due to Brugia timori	134	Helminthiases	infectious diseases
B65.8	Other schistosomiasis	134	Helminthiases	infectious diseases
B65	Schistosomiasis [bilharziasis]	134	Helminthiases	infectious diseases
B73.00	Onchocerciasis with eye involvement, unspecified	134	Helminthiases	infectious diseases
B83.2	Eosinophilic meningoencephalitis due to Parastrongylus cantonensis	134	Helminthiases	infectious diseases
B82.9	Intestinal parasitism, unspecified	134	Helminthiases	infectious diseases
B66.3	Sheep liver fluke disease	134	Helminthiases	infectious diseases
B74	Filariasis	134	Helminthiases	infectious diseases
B73.09	Onchocerciasis with other eye involvement	134	Helminthiases	infectious diseases
B66	Other fluke infections	134	Helminthiases	infectious diseases
B73	Onchocerciasis	134	Helminthiases	infectious diseases
B76	Hookworm diseases	134	Helminthiases	infectious diseases
B82	Unspecified intestinal parasitism	134	Helminthiases	infectious diseases
B76.0	Ancylostomiasis	134	Helminthiases	infectious diseases
B73.0	Onchocerciasis with eye disease	134	Helminthiases	infectious diseases
B76.8	Other hookworm diseases	134	Helminthiases	infectious diseases
B83.9	Helminthiasis, unspecified	134	Helminthiases	infectious diseases
B73.1	Onchocerciasis without eye disease	134	Helminthiases	infectious diseases
B74.9	Filariasis, unspecified	134	Helminthiases	infectious diseases
B65.9	Schistosomiasis, unspecified	134	Helminthiases	infectious diseases
B66.9	Fluke infection, unspecified	134	Helminthiases	infectious diseases
B74.4	Mansonelliasis	134	Helminthiases	infectious diseases
B74.3	Loiasis	134	Helminthiases	infectious diseases
B66.8	Watsoniasis	134	Helminthiases	infectious diseases
B72	Dracunculiasis	134	Helminthiases	infectious diseases
B83.8	Other specified helminthiases	134	Helminthiases	infectious diseases
B76.9	Hookworm disease, unspecified	134	Helminthiases	infectious diseases
B66.5	Intestinal distomiasis	134	Helminthiases	infectious diseases
B83.1	Wandering swelling	134	Helminthiases	infectious diseases
B74.8	Other filariases	134	Helminthiases	infectious diseases
B65.1	Schistosomiasis due to Schistosoma mansoni [intestinal schistosomiasis]	134	Helminthiases	infectious diseases
B67.3	Echinococcus granulosus infection, other and multiple sites	134.1	Intestinal helminthiases	infectious diseases
B67.2	Echinococcus granulosus infection of bone	134.1	Intestinal helminthiases	infectious diseases
B78.0	Intestinal strongyloidiasis	134.1	Intestinal helminthiases	infectious diseases
B77.89	Ascariasis with other complications	134.1	Intestinal helminthiases	infectious diseases
B81	Other intestinal helminthiases, not elsewhere classified	134.1	Intestinal helminthiases	infectious diseases
B68	Taeniasis	134.1	Intestinal helminthiases	infectious diseases
B69.9	Cysticercosis, unspecified	134.1	Intestinal helminthiases	infectious diseases
B67.0	Echinococcus granulosus infection of liver	134.1	Intestinal helminthiases	infectious diseases
B77	Ascariasis	134.1	Intestinal helminthiases	infectious diseases
B69.0	Cysticercosis of central nervous system	134.1	Intestinal helminthiases	infectious diseases
B77.0	Ascariasis with intestinal complications	134.1	Intestinal helminthiases	infectious diseases
B67	Echinococcosis	134.1	Intestinal helminthiases	infectious diseases
B82.0	Intestinal helminthiasis, unspecified	134.1	Intestinal helminthiases	infectious diseases
B83	Other helminthiases	134.1	Intestinal helminthiases	infectious diseases
B78.9	Strongyloidiasis, unspecified	134.1	Intestinal helminthiases	infectious diseases
B77.9	Ascariasis, unspecified	134.1	Intestinal helminthiases	infectious diseases
B69.89	Cysticercosis of other sites	134.1	Intestinal helminthiases	infectious diseases
B81.4	Mixed intestinal helminthiases	134.1	Intestinal helminthiases	infectious diseases
B67.4	Echinococcus granulosus infection, unspecified	134.1	Intestinal helminthiases	infectious diseases
B71.9	Cestode infection, unspecified	134.1	Intestinal helminthiases	infectious diseases
B67.61	Echinococcus multilocularis infection, multiple sites	134.1	Intestinal helminthiases	infectious diseases
B79	Trichuriasis	134.1	Intestinal helminthiases	infectious diseases
B81.2	Trichostrongyliasis	134.1	Intestinal helminthiases	infectious diseases
B69.8	Cysticercosis of other sites	134.1	Intestinal helminthiases	infectious diseases
B71.1	Dipylidiasis	134.1	Intestinal helminthiases	infectious diseases
B67.31	Echinococcus granulosus infection, thyroid gland	134.1	Intestinal helminthiases	infectious diseases
B71.0	Rat tapeworm (infection)	134.1	Intestinal helminthiases	infectious diseases
B67.7	Echinococcus multilocularis infection, unspecified	134.1	Intestinal helminthiases	infectious diseases
B81.3	Parastrongylus costaricensis	134.1	Intestinal helminthiases	infectious diseases
B81.8	Other specified intestinal helminthiases	134.1	Intestinal helminthiases	infectious diseases
B68.9	Taeniasis, unspecified	134.1	Intestinal helminthiases	infectious diseases
B70.1	Spirometrosis	134.1	Intestinal helminthiases	infectious diseases
B67.9	Echinococcosis, other and unspecified	134.1	Intestinal helminthiases	infectious diseases
B67.6	Echinococcus multilocularis infection, other and multiple sites	134.1	Intestinal helminthiases	infectious diseases
B67.5	Echinococcus multilocularis infection of liver	134.1	Intestinal helminthiases	infectious diseases
B70.0	Diphyllobothriasis	134.1	Intestinal helminthiases	infectious diseases
B67.69	Echinococcus multilocularis infection, other sites	134.1	Intestinal helminthiases	infectious diseases
B81.0	Infection due to Anisakis larva	134.1	Intestinal helminthiases	infectious diseases
B69.1	Cysticercosis of eye	134.1	Intestinal helminthiases	infectious diseases
B78	Strongyloidiasis	134.1	Intestinal helminthiases	infectious diseases
B71.8	Other specified cestode infections	134.1	Intestinal helminthiases	infectious diseases
B80	Enterobiasis	134.1	Intestinal helminthiases	infectious diseases
B77.81	Ascariasis pneumonia	134.1	Intestinal helminthiases	infectious diseases
B81.1	Intestinal capillariasis	134.1	Intestinal helminthiases	infectious diseases
B71	Other cestode infections	134.1	Intestinal helminthiases	infectious diseases
B67.8	Echinococcosis, unspecified, of liver	134.1	Intestinal helminthiases	infectious diseases
B69	Cysticercosis	134.1	Intestinal helminthiases	infectious diseases
B67.32	Echinococcus granulosus infection, multiple sites	134.1	Intestinal helminthiases	infectious diseases
B67.1	Echinococcus granulosus infection of lung	134.1	Intestinal helminthiases	infectious diseases
B75	trichiniasis	134.1	Intestinal helminthiases	infectious diseases
B78.7	Disseminated strongyloidiasis	134.1	Intestinal helminthiases	infectious diseases
B67.99	Other echinococcosis	134.1	Intestinal helminthiases	infectious diseases
B67.39	Echinococcus granulosus infection, other sites	134.1	Intestinal helminthiases	infectious diseases
B67.90	Echinococcosis, unspecified	134.1	Intestinal helminthiases	infectious diseases
B68.0	Taenia solium taeniasis	134.1	Intestinal helminthiases	infectious diseases
B70	Diphyllobothriasis and sparganosis	134.1	Intestinal helminthiases	infectious diseases
B68.1	Taenia saginata taeniasis	134.1	Intestinal helminthiases	infectious diseases
B69.81	Myositis in cysticercosis	134.1	Intestinal helminthiases	infectious diseases
A75	Typhus fever	136	Other infectious and parasitic diseases	infectious diseases
A77	Spotted fever [tick-borne rickettsioses]	136	Other infectious and parasitic diseases	infectious diseases
A79.9	Rickettsiosis, unspecified	136	Other infectious and parasitic diseases	infectious diseases
B60.19	Other acanthamebic disease	136	Other infectious and parasitic diseases	infectious diseases
A75.9	Typhus fever, unspecified	136	Other infectious and parasitic diseases	infectious diseases
B60.2	Primary amebic meningoencephalitis	136	Other infectious and parasitic diseases	infectious diseases
A75.3	Typhus fever due to Rickettsia tsutsugamushi	136	Other infectious and parasitic diseases	infectious diseases
B94.8	Sequelae of other specified infectious and parasitic diseases	136	Other infectious and parasitic diseases	infectious diseases
A79.8	Other specified rickettsioses	136	Other infectious and parasitic diseases	infectious diseases
B60.10	Acanthamebiasis, unspecified	136	Other infectious and parasitic diseases	infectious diseases
B92	Sequelae of leprosy	136	Other infectious and parasitic diseases	infectious diseases
B60.8	Other specified protozoal diseases	136	Other infectious and parasitic diseases	infectious diseases
A77.3	Spotted fever due to Rickettsia australis	136	Other infectious and parasitic diseases	infectious diseases
A79.1	Vesicular rickettsiosis	136	Other infectious and parasitic diseases	infectious diseases
A07.8	Other specified protozoal intestinal diseases	136	Other infectious and parasitic diseases	infectious diseases
A79.89	Other specified rickettsioses	136	Other infectious and parasitic diseases	infectious diseases
A77.41	Ehrlichiosis chafeensis [E. chafeensis]	136	Other infectious and parasitic diseases	infectious diseases
A77.2	Spotted fever due to Rickettsia siberica	136	Other infectious and parasitic diseases	infectious diseases
B94.2	Sequelae of viral hepatitis	136	Other infectious and parasitic diseases	infectious diseases
B88.3	Leech infestation NOS	136	Other infectious and parasitic diseases	infectious diseases
A77.0	Spotted fever due to Rickettsia rickettsii	136	Other infectious and parasitic diseases	infectious diseases
B99	Other and unspecified infectious diseases	136	Other infectious and parasitic diseases	infectious diseases
B99.8	Other infectious disease	136	Other infectious and parasitic diseases	infectious diseases
A79.81	Rickettsiosis due to Ehrlichia sennetsu	136	Other infectious and parasitic diseases	infectious diseases
B99.9	Unspecified infectious disease	136	Other infectious and parasitic diseases	infectious diseases
B60.11	Meningoencephalitis due to Acanthamoeba (culbertsoni)	136	Other infectious and parasitic diseases	infectious diseases
A79	Other rickettsioses	136	Other infectious and parasitic diseases	infectious diseases
A79.0	Trench fever	136	Other infectious and parasitic diseases	infectious diseases
B60.1	Acanthamebiasis	136	Other infectious and parasitic diseases	infectious diseases
A75.2	Typhus fever due to Rickettsia typhi	136	Other infectious and parasitic diseases	infectious diseases
A77.8	Other spotted fevers	136	Other infectious and parasitic diseases	infectious diseases
B94.9	Sequelae of unspecified infectious and parasitic disease	136	Other infectious and parasitic diseases	infectious diseases
B60.12	Conjunctivitis due to Acanthamoeba	136	Other infectious and parasitic diseases	infectious diseases
A75.0	Epidemic louse-borne typhus fever due to Rickettsia prowazekii	136	Other infectious and parasitic diseases	infectious diseases
A77.4	Ehrlichiosis	136	Other infectious and parasitic diseases	infectious diseases
A77.40	Ehrlichiosis, unspecified	136	Other infectious and parasitic diseases	infectious diseases
B64	Unspecified protozoal disease	136	Other infectious and parasitic diseases	infectious diseases
A75.1	Recrudescent typhus [Brill's disease]	136	Other infectious and parasitic diseases	infectious diseases
B83.4	Internal hirudiniasis	136	Other infectious and parasitic diseases	infectious diseases
Z86.19	Personal history of other infectious and parasitic diseases	136	Other infectious and parasitic diseases	infectious diseases
A77.9	Spotted fever, unspecified	136	Other infectious and parasitic diseases	infectious diseases
B89	Unspecified parasitic disease	136	Other infectious and parasitic diseases	infectious diseases
A77.49	Other ehrlichiosis	136	Other infectious and parasitic diseases	infectious diseases
B60.13	Keratoconjunctivitis due to Acanthamoeba	136	Other infectious and parasitic diseases	infectious diseases
L94.6	Ainhum	136	Other infectious and parasitic diseases	infectious diseases
A77.1	Spotted fever due to Rickettsia conorii	136	Other infectious and parasitic diseases	infectious diseases
D00.02	Carcinoma in situ of buccal mucosa	145	Cancer of mouth	neoplasms
D00.07	Carcinoma in situ of tongue	145	Cancer of mouth	neoplasms
C06.2	Malignant neoplasm of retromolar area	145	Cancer of mouth	neoplasms
C06	Malignant neoplasm of other and unspecified parts of mouth	145	Cancer of mouth	neoplasms
Z85.81	Personal history of malignant neoplasm of lip, oral cavity, and pharynx	145	Cancer of mouth	neoplasms
D00.06	Carcinoma in situ of floor of mouth	145	Cancer of mouth	neoplasms
C05.8	Malignant neoplasm of overlapping sites of palate	145	Cancer of mouth	neoplasms
D00.03	Carcinoma in situ of gingiva and edentulous alveolar ridge	145	Cancer of mouth	neoplasms
D00.08	Carcinoma in situ of pharynx	145	Cancer of mouth	neoplasms
C05.2	Malignant neoplasm of uvula	145	Cancer of mouth	neoplasms
C06.8	Malignant neoplasm of overlapping sites of other and unspecified parts of mouth	145	Cancer of mouth	neoplasms
C06.1	Malignant neoplasm of vestibule of mouth	145	Cancer of mouth	neoplasms
C05.9	Malignant neoplasm of palate, unspecified	145	Cancer of mouth	neoplasms
C05	Malignant neoplasm of palate	145	Cancer of mouth	neoplasms
C06.80	Malignant neoplasm of overlapping sites of unspecified parts of mouth	145	Cancer of mouth	neoplasms
D00.00	Carcinoma in situ of oral cavity, unspecified site	145	Cancer of mouth	neoplasms
D00.0	Carcinoma in situ of lip, oral cavity and pharynx	145	Cancer of mouth	neoplasms
Z85.818	Personal history of malignant neoplasm of other sites of lip, oral cavity, and pharynx	145	Cancer of mouth	neoplasms
C06.89	Malignant neoplasm of overlapping sites of other parts of mouth	145	Cancer of mouth	neoplasms
D00.04	Carcinoma in situ of soft palate	145	Cancer of mouth	neoplasms
C06.0	Malignant neoplasm of cheek mucosa	145	Cancer of mouth	neoplasms
C05.0	Malignant neoplasm of hard palate	145	Cancer of mouth	neoplasms
D00.01	Carcinoma in situ of labial mucosa and vermilion border	145	Cancer of mouth	neoplasms
Z85.819	Personal history of malignant neoplasm of unspecified site of lip, oral cavity, and pharynx	145	Cancer of mouth	neoplasms
C05.1	Malignant neoplasm of soft palate	145	Cancer of mouth	neoplasms
D00.05	Carcinoma in situ of hard palate	145	Cancer of mouth	neoplasms
C06.9	Malignant neoplasm of mouth, unspecified	145	Cancer of mouth	neoplasms
C00.5	Malignant neoplasm of lip, unspecified, inner aspect	145.1	Cancer of lip	neoplasms
C00.1	Malignant neoplasm of external lower lip	145.1	Cancer of lip	neoplasms
C00.8	Malignant neoplasm of overlapping sites of lip	145.1	Cancer of lip	neoplasms
C00.4	Malignant neoplasm of lower lip, inner aspect	145.1	Cancer of lip	neoplasms
C00	Malignant neoplasm of lip	145.1	Cancer of lip	neoplasms
C00.2	Malignant neoplasm of external lip, unspecified	145.1	Cancer of lip	neoplasms
C00.0	Malignant neoplasm of external upper lip	145.1	Cancer of lip	neoplasms
C00.3	Malignant neoplasm of upper lip, inner aspect	145.1	Cancer of lip	neoplasms
C00.6	Malignant neoplasm of commissure of lip, unspecified	145.1	Cancer of lip	neoplasms
C00.9	Malignant neoplasm of lip, unspecified	145.1	Cancer of lip	neoplasms
C02.2	Malignant neoplasm of ventral surface of tongue	145.2	Cancer of tongue	neoplasms
C01	Malignant neoplasm of base of tongue	145.2	Cancer of tongue	neoplasms
C02.8	Malignant neoplasm of overlapping sites of tongue	145.2	Cancer of tongue	neoplasms
Z85.810	Personal history of malignant neoplasm of tongue	145.2	Cancer of tongue	neoplasms
C02.4	Malignant neoplasm of lingual tonsil	145.2	Cancer of tongue	neoplasms
C02.3	Malignant neoplasm of anterior two-thirds of tongue, part unspecified	145.2	Cancer of tongue	neoplasms
C02.9	Malignant neoplasm of tongue, unspecified	145.2	Cancer of tongue	neoplasms
C02.1	Malignant neoplasm of border of tongue	145.2	Cancer of tongue	neoplasms
C02.0	Malignant neoplasm of dorsal surface of tongue	145.2	Cancer of tongue	neoplasms
C02	Malignant neoplasm of other and unspecified parts of tongue	145.2	Cancer of tongue	neoplasms
C08.9	Malignant neoplasm of major salivary gland, unspecified	145.3	Cancer of major salivary glands	neoplasms
C08.1	Malignant neoplasm of sublingual gland	145.3	Cancer of major salivary glands	neoplasms
C08.0	Malignant neoplasm of submandibular gland	145.3	Cancer of major salivary glands	neoplasms
C08	Malignant neoplasm of other and unspecified major salivary glands	145.3	Cancer of major salivary glands	neoplasms
C07	Malignant neoplasm of parotid gland	145.3	Cancer of major salivary glands	neoplasms
C03.0	Malignant neoplasm of upper gum	145.4	Cancer of the gums	neoplasms
C03.9	Malignant neoplasm of gum, unspecified	145.4	Cancer of the gums	neoplasms
C03	Malignant neoplasm of gum	145.4	Cancer of the gums	neoplasms
C03.1	Malignant neoplasm of lower gum	145.4	Cancer of the gums	neoplasms
C04.9	Malignant neoplasm of floor of mouth, unspecified	145.5	Cancer of the mouth floor	neoplasms
C04.0	Malignant neoplasm of anterior floor of mouth	145.5	Cancer of the mouth floor	neoplasms
C04	Malignant neoplasm of floor of mouth	145.5	Cancer of the mouth floor	neoplasms
C04.1	Malignant neoplasm of lateral floor of mouth	145.5	Cancer of the mouth floor	neoplasms
C04.8	Malignant neoplasm of overlapping sites of floor of mouth	145.5	Cancer of the mouth floor	neoplasms
C14	Malignant neoplasm of other and ill-defined sites in the lip, oral cavity and pharynx	149	Cancer of larynx, pharynx, nasal cavities	neoplasms
C14.2	Malignant neoplasm of Waldeyer's ring	149	Cancer of larynx, pharynx, nasal cavities	neoplasms
C14.8	Malignant neoplasm of overlapping sites of lip, oral cavity and pharynx	149	Cancer of larynx, pharynx, nasal cavities	neoplasms
C14.0	Malignant neoplasm of pharynx, unspecified	149	Cancer of larynx, pharynx, nasal cavities	neoplasms
C09	Malignant neoplasm of tonsil	149.1	Cancer of oropharynx	neoplasms
C10.1	Malignant neoplasm of anterior surface of epiglottis	149.1	Cancer of oropharynx	neoplasms
C09.8	Malignant neoplasm of overlapping sites of tonsil	149.1	Cancer of oropharynx	neoplasms
C10.4	Malignant neoplasm of branchial cleft	149.1	Cancer of oropharynx	neoplasms
C10	Malignant neoplasm of oropharynx	149.1	Cancer of oropharynx	neoplasms
C09.9	Malignant neoplasm of tonsil, unspecified	149.1	Cancer of oropharynx	neoplasms
C10.8	Malignant neoplasm of overlapping sites of oropharynx	149.1	Cancer of oropharynx	neoplasms
C09.1	Malignant neoplasm of tonsillar pillar (anterior) (posterior)	149.1	Cancer of oropharynx	neoplasms
C09.0	Malignant neoplasm of tonsillar fossa	149.1	Cancer of oropharynx	neoplasms
C10.0	Malignant neoplasm of vallecula	149.1	Cancer of oropharynx	neoplasms
C10.3	Malignant neoplasm of posterior wall of oropharynx	149.1	Cancer of oropharynx	neoplasms
C10.2	Malignant neoplasm of lateral wall of oropharynx	149.1	Cancer of oropharynx	neoplasms
C10.9	Malignant neoplasm of oropharynx, unspecified	149.1	Cancer of oropharynx	neoplasms
C11.8	Malignant neoplasm of overlapping sites of nasopharynx	149.2	Cancer of nasopharynx	neoplasms
C11.3	Malignant neoplasm of anterior wall of nasopharynx	149.2	Cancer of nasopharynx	neoplasms
C11.0	Malignant neoplasm of superior wall of nasopharynx	149.2	Cancer of nasopharynx	neoplasms
C11	Malignant neoplasm of nasopharynx	149.2	Cancer of nasopharynx	neoplasms
C11.1	Malignant neoplasm of posterior wall of nasopharynx	149.2	Cancer of nasopharynx	neoplasms
C11.2	Malignant neoplasm of lateral wall of nasopharynx	149.2	Cancer of nasopharynx	neoplasms
C11.9	Malignant neoplasm of nasopharynx, unspecified	149.2	Cancer of nasopharynx	neoplasms
C13.1	Malignant neoplasm of aryepiglottic fold, hypopharyngeal aspect	149.3	Cancer of hypopharynx	neoplasms
C13.8	Malignant neoplasm of overlapping sites of hypopharynx	149.3	Cancer of hypopharynx	neoplasms
C13.0	Malignant neoplasm of postcricoid region	149.3	Cancer of hypopharynx	neoplasms
C13	Malignant neoplasm of hypopharynx	149.3	Cancer of hypopharynx	neoplasms
C13.9	Malignant neoplasm of hypopharynx, unspecified	149.3	Cancer of hypopharynx	neoplasms
C12	Malignant neoplasm of pyriform sinus	149.3	Cancer of hypopharynx	neoplasms
C13.2	Malignant neoplasm of posterior wall of hypopharynx	149.3	Cancer of hypopharynx	neoplasms
D02.0	Carcinoma in situ of larynx	149.4	Cancer of larynx	neoplasms
C32.8	Malignant neoplasm of overlapping sites of larynx	149.4	Cancer of larynx	neoplasms
C32.3	Malignant neoplasm of laryngeal cartilage	149.4	Cancer of larynx	neoplasms
C32.9	Malignant neoplasm of larynx, unspecified	149.4	Cancer of larynx	neoplasms
C32	Malignant neoplasm of larynx	149.4	Cancer of larynx	neoplasms
C32.1	Malignant neoplasm of supraglottis	149.4	Cancer of larynx	neoplasms
C32.2	Malignant neoplasm of subglottis	149.4	Cancer of larynx	neoplasms
C32.0	Malignant neoplasm of glottis	149.4	Cancer of larynx	neoplasms
C31.8	Malignant neoplasm of overlapping sites of accessory sinuses	149.9	Cancer of of nasal cavities	neoplasms
C31	Malignant neoplasm of accessory sinuses	149.9	Cancer of of nasal cavities	neoplasms
C31.3	Malignant neoplasm of sphenoid sinus	149.9	Cancer of of nasal cavities	neoplasms
C30.1	Malignant neoplasm of middle ear	149.9	Cancer of of nasal cavities	neoplasms
C30.0	Malignant neoplasm of nasal cavity	149.9	Cancer of of nasal cavities	neoplasms
C31.0	Malignant neoplasm of maxillary sinus	149.9	Cancer of of nasal cavities	neoplasms
C31.1	Malignant neoplasm of ethmoidal sinus	149.9	Cancer of of nasal cavities	neoplasms
C31.9	Malignant neoplasm of accessory sinus, unspecified	149.9	Cancer of of nasal cavities	neoplasms
C31.2	Malignant neoplasm of frontal sinus	149.9	Cancer of of nasal cavities	neoplasms
C15.3	Malignant neoplasm of upper third of esophagus	150	Cancer of esophagus	neoplasms
C15.4	Malignant neoplasm of middle third of esophagus	150	Cancer of esophagus	neoplasms
C15	Malignant neoplasm of esophagus	150	Cancer of esophagus	neoplasms
C15.9	Malignant neoplasm of esophagus, unspecified	150	Cancer of esophagus	neoplasms
C15.5	Malignant neoplasm of lower third of esophagus	150	Cancer of esophagus	neoplasms
D00.1	Carcinoma in situ of esophagus	150	Cancer of esophagus	neoplasms
C15.8	Malignant neoplasm of overlapping sites of esophagus	150	Cancer of esophagus	neoplasms
Z85.01	Personal history of malignant neoplasm of esophagus	150	Cancer of esophagus	neoplasms
C16.5	Malignant neoplasm of lesser curvature of stomach, unspecified	151	Cancer of stomach	neoplasms
D00.2	Carcinoma in situ of stomach	151	Cancer of stomach	neoplasms
Z85.02	Personal history of malignant neoplasm of stomach	151	Cancer of stomach	neoplasms
C16	Malignant neoplasm of stomach	151	Cancer of stomach	neoplasms
C7A.092	Malignant carcinoid tumor of the stomach	151	Cancer of stomach	neoplasms
C7A.0	Malignant carcinoid tumors	151	Cancer of stomach	neoplasms
Z85.020	Personal history of malignant carcinoid tumor of stomach	151	Cancer of stomach	neoplasms
C16.9	Malignant neoplasm of stomach, unspecified	151	Cancer of stomach	neoplasms
C16.1	Malignant neoplasm of fundus of stomach	151	Cancer of stomach	neoplasms
C16.0	Malignant neoplasm of cardia	151	Cancer of stomach	neoplasms
Z85.028	Personal history of other malignant neoplasm of stomach	151	Cancer of stomach	neoplasms
C16.8	Malignant neoplasm of overlapping sites of stomach	151	Cancer of stomach	neoplasms
C16.6	Malignant neoplasm of greater curvature of stomach, unspecified	151	Cancer of stomach	neoplasms
C16.4	Malignant neoplasm of pylorus	151	Cancer of stomach	neoplasms
C16.2	Malignant neoplasm of body of stomach	151	Cancer of stomach	neoplasms
C16.3	Malignant neoplasm of pyloric antrum	151	Cancer of stomach	neoplasms
C21.2	Malignant neoplasm of cloacogenic zone	153	Colorectal cancer	neoplasms
C21.8	Malignant neoplasm of overlapping sites of rectum, anus and anal canal	153	Colorectal cancer	neoplasms
C18.5	Malignant neoplasm of splenic flexure	153.2	Colon cancer	neoplasms
C7A.022	Malignant carcinoid tumor of the ascending colon	153.2	Colon cancer	neoplasms
C18.7	Malignant neoplasm of sigmoid colon	153.2	Colon cancer	neoplasms
C18.3	Malignant neoplasm of hepatic flexure	153.2	Colon cancer	neoplasms
C7A.025	Malignant carcinoid tumor of the sigmoid colon	153.2	Colon cancer	neoplasms
C18.9	Malignant neoplasm of colon, unspecified	153.2	Colon cancer	neoplasms
Z85.038	Personal history of other malignant neoplasm of large intestine	153.2	Colon cancer	neoplasms
Z85.030	Personal history of malignant carcinoid tumor of large intestine	153.2	Colon cancer	neoplasms
C7A.023	Malignant carcinoid tumor of the transverse colon	153.2	Colon cancer	neoplasms
Z85.03	Personal history of malignant neoplasm of large intestine	153.2	Colon cancer	neoplasms
C7A.024	Malignant carcinoid tumor of the descending colon	153.2	Colon cancer	neoplasms
D01.0	Carcinoma in situ of colon	153.2	Colon cancer	neoplasms
C18.2	Malignant neoplasm of ascending colon	153.2	Colon cancer	neoplasms
C18.8	Malignant neoplasm of overlapping sites of colon	153.2	Colon cancer	neoplasms
C7A.020	Malignant carcinoid tumor of the appendix	153.2	Colon cancer	neoplasms
C18.1	Malignant neoplasm of appendix	153.2	Colon cancer	neoplasms
C7A.021	Malignant carcinoid tumor of the cecum	153.2	Colon cancer	neoplasms
C18.4	Malignant neoplasm of transverse colon	153.2	Colon cancer	neoplasms
C26.0	Malignant neoplasm of intestinal tract, part unspecified	153.2	Colon cancer	neoplasms
C7A.029	Malignant carcinoid tumor of the large intestine, unspecified portion	153.2	Colon cancer	neoplasms
C18.0	Malignant neoplasm of cecum	153.2	Colon cancer	neoplasms
C18.6	Malignant neoplasm of descending colon	153.2	Colon cancer	neoplasms
C18	Malignant neoplasm of colon	153.2	Colon cancer	neoplasms
Z85.04	Personal history of malignant neoplasm of rectum, rectosigmoid junction, and anus	153.3	Malignant neoplasm of rectum, rectosigmoid junction, and anus	neoplasms
C20	Malignant neoplasm of rectum	153.3	Malignant neoplasm of rectum, rectosigmoid junction, and anus	neoplasms
C21.1	Malignant neoplasm of anal canal	153.3	Malignant neoplasm of rectum, rectosigmoid junction, and anus	neoplasms
R85.619	Unspecified abnormal cytological findings in specimens from anus	153.3	Malignant neoplasm of rectum, rectosigmoid junction, and anus	neoplasms
R85.610	Atypical squamous cells of undetermined significance on cytologic smear of anus (ASC-US)	153.3	Malignant neoplasm of rectum, rectosigmoid junction, and anus	neoplasms
C7A.026	Malignant carcinoid tumor of the rectum	153.3	Malignant neoplasm of rectum, rectosigmoid junction, and anus	neoplasms
R85.612	Low grade squamous intraepithelial lesion on cytologic smear of anus (LGSIL)	153.3	Malignant neoplasm of rectum, rectosigmoid junction, and anus	neoplasms
Z85.048	Personal history of other malignant neoplasm of rectum, rectosigmoid junction, and anus	153.3	Malignant neoplasm of rectum, rectosigmoid junction, and anus	neoplasms
R85.611	Atypical squamous cells cannot exclude high grade squamous intraepithelial lesion on cytologic smear of anus (ASC-H)	153.3	Malignant neoplasm of rectum, rectosigmoid junction, and anus	neoplasms
D01.1	Carcinoma in situ of rectosigmoid junction	153.3	Malignant neoplasm of rectum, rectosigmoid junction, and anus	neoplasms
R85.614	Cytologic evidence of malignancy on smear of anus	153.3	Malignant neoplasm of rectum, rectosigmoid junction, and anus	neoplasms
R85.613	High grade squamous intraepithelial lesion on cytologic smear of anus (HGSIL)	153.3	Malignant neoplasm of rectum, rectosigmoid junction, and anus	neoplasms
C21.0	Malignant neoplasm of anus, unspecified	153.3	Malignant neoplasm of rectum, rectosigmoid junction, and anus	neoplasms
C19	Malignant neoplasm of rectosigmoid junction	153.3	Malignant neoplasm of rectum, rectosigmoid junction, and anus	neoplasms
Z85.040	Personal history of malignant carcinoid tumor of rectum	153.3	Malignant neoplasm of rectum, rectosigmoid junction, and anus	neoplasms
D01.3	Carcinoma in situ of anus and anal canal	153.3	Malignant neoplasm of rectum, rectosigmoid junction, and anus	neoplasms
D01.2	Carcinoma in situ of rectum	153.3	Malignant neoplasm of rectum, rectosigmoid junction, and anus	neoplasms
D01.5	Carcinoma in situ of liver, gallbladder and bile ducts	155	Cancer of liver and intrahepatic bile duct	neoplasms
C22.9	Malignant neoplasm of liver, not specified as primary or secondary	155	Cancer of liver and intrahepatic bile duct	neoplasms
C22.1	Intrahepatic bile duct carcinoma	155	Cancer of liver and intrahepatic bile duct	neoplasms
C22	Malignant neoplasm of liver and intrahepatic bile ducts	155	Cancer of liver and intrahepatic bile duct	neoplasms
C22.4	Other sarcomas of liver	155.1	Malignant neoplasm of liver, primary	neoplasms
Z85.05	Personal history of malignant neoplasm of liver	155.1	Malignant neoplasm of liver, primary	neoplasms
C22.8	Malignant neoplasm of liver, primary, unspecified as to type	155.1	Malignant neoplasm of liver, primary	neoplasms
C22.7	Other specified carcinomas of liver	155.1	Malignant neoplasm of liver, primary	neoplasms
C22.0	Liver cell carcinoma	155.1	Malignant neoplasm of liver, primary	neoplasms
C22.3	Angiosarcoma of liver	155.1	Malignant neoplasm of liver, primary	neoplasms
C22.2	Hepatoblastoma	155.1	Malignant neoplasm of liver, primary	neoplasms
C25.0	Malignant neoplasm of head of pancreas	157	Pancreatic cancer	neoplasms
C25.7	Malignant neoplasm of other parts of pancreas	157	Pancreatic cancer	neoplasms
C25.8	Malignant neoplasm of overlapping sites of pancreas	157	Pancreatic cancer	neoplasms
C25.1	Malignant neoplasm of body of pancreas	157	Pancreatic cancer	neoplasms
C25	Malignant neoplasm of pancreas	157	Pancreatic cancer	neoplasms
C25.3	Malignant neoplasm of pancreatic duct	157	Pancreatic cancer	neoplasms
C25.4	Malignant neoplasm of endocrine pancreas	157	Pancreatic cancer	neoplasms
Z85.07	Personal history of malignant neoplasm of pancreas	157	Pancreatic cancer	neoplasms
C25.9	Malignant neoplasm of pancreas, unspecified	157	Pancreatic cancer	neoplasms
C25.2	Malignant neoplasm of tail of pancreas	157	Pancreatic cancer	neoplasms
D37.4	Neoplasm of uncertain behavior of colon	158	Neoplasm of unspecified nature of digestive system	neoplasms
D37.8	Neoplasm of uncertain behavior of other specified digestive organs	158	Neoplasm of unspecified nature of digestive system	neoplasms
D37.5	Neoplasm of uncertain behavior of rectum	158	Neoplasm of unspecified nature of digestive system	neoplasms
D37.9	Neoplasm of uncertain behavior of digestive organ, unspecified	158	Neoplasm of unspecified nature of digestive system	neoplasms
D37.2	Neoplasm of uncertain behavior of small intestine	158	Neoplasm of unspecified nature of digestive system	neoplasms
D37.3	Neoplasm of uncertain behavior of appendix	158	Neoplasm of unspecified nature of digestive system	neoplasms
D49.0	Neoplasm of unspecified behavior of digestive system	158	Neoplasm of unspecified nature of digestive system	neoplasms
D37.1	Neoplasm of uncertain behavior of stomach	158	Neoplasm of unspecified nature of digestive system	neoplasms
D01	Carcinoma in situ of other and unspecified digestive organs	159	Malignant neoplasm of other and ill-defined sites within the digestive organs and peritoneum	neoplasms
C26.9	Malignant neoplasm of ill-defined sites within the digestive system	159	Malignant neoplasm of other and ill-defined sites within the digestive organs and peritoneum	neoplasms
Z85.00	Personal history of malignant neoplasm of unspecified digestive organ	159	Malignant neoplasm of other and ill-defined sites within the digestive organs and peritoneum	neoplasms
Z85.09	Personal history of malignant neoplasm of other digestive organs	159	Malignant neoplasm of other and ill-defined sites within the digestive organs and peritoneum	neoplasms
C7A.094	Malignant carcinoid tumor of the foregut NOS	159	Malignant neoplasm of other and ill-defined sites within the digestive organs and peritoneum	neoplasms
C7A.095	Malignant carcinoid tumor of the midgut NOS	159	Malignant neoplasm of other and ill-defined sites within the digestive organs and peritoneum	neoplasms
C7A.096	Malignant carcinoid tumor of the hindgut NOS	159	Malignant neoplasm of other and ill-defined sites within the digestive organs and peritoneum	neoplasms
Z85.0	Personal history of malignant neoplasm of digestive organs	159	Malignant neoplasm of other and ill-defined sites within the digestive organs and peritoneum	neoplasms
D01.9	Carcinoma in situ of digestive organ, unspecified	159	Malignant neoplasm of other and ill-defined sites within the digestive organs and peritoneum	neoplasms
C26.1	Malignant neoplasm of spleen	159	Malignant neoplasm of other and ill-defined sites within the digestive organs and peritoneum	neoplasms
D01.7	Carcinoma in situ of other specified digestive organs	159	Malignant neoplasm of other and ill-defined sites within the digestive organs and peritoneum	neoplasms
C17.9	Malignant neoplasm of small intestine, unspecified	159.2	Malignant neoplasm of small intestine, including duodenum	neoplasms
C7A.012	Malignant carcinoid tumor of the ileum	159.2	Malignant neoplasm of small intestine, including duodenum	neoplasms
C17.1	Malignant neoplasm of jejunum	159.2	Malignant neoplasm of small intestine, including duodenum	neoplasms
C17.2	Malignant neoplasm of ileum	159.2	Malignant neoplasm of small intestine, including duodenum	neoplasms
C17.8	Malignant neoplasm of overlapping sites of small intestine	159.2	Malignant neoplasm of small intestine, including duodenum	neoplasms
C17.0	Malignant neoplasm of duodenum	159.2	Malignant neoplasm of small intestine, including duodenum	neoplasms
Z85.06	Personal history of malignant neoplasm of small intestine	159.2	Malignant neoplasm of small intestine, including duodenum	neoplasms
C7A.019	Malignant carcinoid tumor of the small intestine, unspecified portion	159.2	Malignant neoplasm of small intestine, including duodenum	neoplasms
Z85.060	Personal history of malignant carcinoid tumor of small intestine	159.2	Malignant neoplasm of small intestine, including duodenum	neoplasms
D01.40	Carcinoma in situ of unspecified part of intestine	159.2	Malignant neoplasm of small intestine, including duodenum	neoplasms
C7A.010	Malignant carcinoid tumor of the duodenum	159.2	Malignant neoplasm of small intestine, including duodenum	neoplasms
D01.49	Carcinoma in situ of other parts of intestine	159.2	Malignant neoplasm of small intestine, including duodenum	neoplasms
C7A.01	Malignant carcinoid tumors of the small intestine	159.2	Malignant neoplasm of small intestine, including duodenum	neoplasms
D01.4	Carcinoma in situ of other and unspecified parts of intestine	159.2	Malignant neoplasm of small intestine, including duodenum	neoplasms
Z85.068	Personal history of other malignant neoplasm of small intestine	159.2	Malignant neoplasm of small intestine, including duodenum	neoplasms
C17.3	Meckel's diverticulum, malignant	159.2	Malignant neoplasm of small intestine, including duodenum	neoplasms
C7A.011	Malignant carcinoid tumor of the jejunum	159.2	Malignant neoplasm of small intestine, including duodenum	neoplasms
C17	Malignant neoplasm of small intestine	159.2	Malignant neoplasm of small intestine, including duodenum	neoplasms
C24.8	Malignant neoplasm of overlapping sites of biliary tract	159.3	Malignant neoplasm of gallbladder and extrahepatic bile ducts	neoplasms
C24.9	Malignant neoplasm of biliary tract, unspecified	159.3	Malignant neoplasm of gallbladder and extrahepatic bile ducts	neoplasms
C24.0	Malignant neoplasm of extrahepatic bile duct	159.3	Malignant neoplasm of gallbladder and extrahepatic bile ducts	neoplasms
C23	Malignant neoplasm of gallbladder	159.3	Malignant neoplasm of gallbladder and extrahepatic bile ducts	neoplasms
C24.1	Malignant neoplasm of ampulla of Vater	159.3	Malignant neoplasm of gallbladder and extrahepatic bile ducts	neoplasms
C24	Malignant neoplasm of other and unspecified parts of biliary tract	159.3	Malignant neoplasm of gallbladder and extrahepatic bile ducts	neoplasms
C48.8	Malignant neoplasm of overlapping sites of retroperitoneum and peritoneum	159.4	Malignant neoplasm of retroperitoneum and peritoneum	neoplasms
C48.1	Malignant neoplasm of specified parts of peritoneum	159.4	Malignant neoplasm of retroperitoneum and peritoneum	neoplasms
C48.2	Malignant neoplasm of peritoneum, unspecified	159.4	Malignant neoplasm of retroperitoneum and peritoneum	neoplasms
C48	Malignant neoplasm of retroperitoneum and peritoneum	159.4	Malignant neoplasm of retroperitoneum and peritoneum	neoplasms
C48.0	Malignant neoplasm of retroperitoneum	159.4	Malignant neoplasm of retroperitoneum and peritoneum	neoplasms
C45.1	Mesothelioma of peritoneum	159.4	Malignant neoplasm of retroperitoneum and peritoneum	neoplasms
C38.0	Malignant neoplasm of heart	164	Cancer of intrathoracic organs	neoplasms
C38.3	Malignant neoplasm of mediastinum, part unspecified	164	Cancer of intrathoracic organs	neoplasms
C38.2	Malignant neoplasm of posterior mediastinum	164	Cancer of intrathoracic organs	neoplasms
C38.8	Malignant neoplasm of overlapping sites of heart, mediastinum and pleura	164	Cancer of intrathoracic organs	neoplasms
C76.1	Malignant neoplasm of thorax	164	Cancer of intrathoracic organs	neoplasms
C37	Malignant neoplasm of thymus	164	Cancer of intrathoracic organs	neoplasms
C38.1	Malignant neoplasm of anterior mediastinum	164	Cancer of intrathoracic organs	neoplasms
C45.2	Mesothelioma of pericardium	164	Cancer of intrathoracic organs	neoplasms
Z85.29	Personal history of malignant neoplasm of other respiratory and intrathoracic organs	165	Cancer within the respiratory system	neoplasms
Z85.2	Personal history of malignant neoplasm of other respiratory and intrathoracic organs	165	Cancer within the respiratory system	neoplasms
D02.4	Carcinoma in situ of respiratory system, unspecified	165	Cancer within the respiratory system	neoplasms
Z85.21	Personal history of malignant neoplasm of larynx	165	Cancer within the respiratory system	neoplasms
C39.9	Malignant neoplasm of lower respiratory tract, part unspecified	165	Cancer within the respiratory system	neoplasms
Z85.23	Personal history of malignant neoplasm of thymus	165	Cancer within the respiratory system	neoplasms
Z85.22	Personal history of malignant neoplasm of nasal cavities, middle ear, and accessory sinuses	165	Cancer within the respiratory system	neoplasms
D02.3	Carcinoma in situ of other parts of respiratory system	165	Cancer within the respiratory system	neoplasms
C39.0	Malignant neoplasm of upper respiratory tract, part unspecified	165	Cancer within the respiratory system	neoplasms
C45.0	Mesothelioma of pleura	165	Cancer within the respiratory system	neoplasms
Z85.230	Personal history of malignant carcinoid tumor of thymus	165	Cancer within the respiratory system	neoplasms
Z85.20	Personal history of malignant neoplasm of unspecified respiratory organ	165	Cancer within the respiratory system	neoplasms
C38.4	Malignant neoplasm of pleura	165	Cancer within the respiratory system	neoplasms
Z85.238	Personal history of other malignant neoplasm of thymus	165	Cancer within the respiratory system	neoplasms
D02.1	Carcinoma in situ of trachea	165	Cancer within the respiratory system	neoplasms
C39	Malignant neoplasm of other and ill-defined sites in the respiratory system and intrathoracic organs	165	Cancer within the respiratory system	neoplasms
C34.02	Malignant neoplasm of left main bronchus	165.1	Cancer of bronchus; lung	neoplasms
Z85.1	Personal history of malignant neoplasm of trachea, bronchus and lung	165.1	Cancer of bronchus; lung	neoplasms
D02.22	Carcinoma in situ of left bronchus and lung	165.1	Cancer of bronchus; lung	neoplasms
C34.10	Malignant neoplasm of upper lobe, unspecified bronchus or lung	165.1	Cancer of bronchus; lung	neoplasms
Z85.118	Personal history of other malignant neoplasm of bronchus and lung	165.1	Cancer of bronchus; lung	neoplasms
C34.32	Malignant neoplasm of lower lobe, left bronchus or lung	165.1	Cancer of bronchus; lung	neoplasms
C34.81	Malignant neoplasm of overlapping sites of right bronchus and lung	165.1	Cancer of bronchus; lung	neoplasms
C34.11	Malignant neoplasm of upper lobe, right bronchus or lung	165.1	Cancer of bronchus; lung	neoplasms
C34.3	Malignant neoplasm of lower lobe, bronchus or lung	165.1	Cancer of bronchus; lung	neoplasms
C7A.090	Malignant carcinoid tumor of the bronchus and lung	165.1	Cancer of bronchus; lung	neoplasms
C34.8	Malignant neoplasm of overlapping sites of bronchus and lung	165.1	Cancer of bronchus; lung	neoplasms
C34.82	Malignant neoplasm of overlapping sites of left bronchus and lung	165.1	Cancer of bronchus; lung	neoplasms
C34.2	Malignant neoplasm of middle lobe, bronchus or lung	165.1	Cancer of bronchus; lung	neoplasms
D02.21	Carcinoma in situ of right bronchus and lung	165.1	Cancer of bronchus; lung	neoplasms
Z85.11	Personal history of malignant neoplasm of bronchus and lung	165.1	Cancer of bronchus; lung	neoplasms
C34.80	Malignant neoplasm of overlapping sites of unspecified bronchus and lung	165.1	Cancer of bronchus; lung	neoplasms
C34.30	Malignant neoplasm of lower lobe, unspecified bronchus or lung	165.1	Cancer of bronchus; lung	neoplasms
Z85.12	Personal history of malignant neoplasm of trachea	165.1	Cancer of bronchus; lung	neoplasms
C34.1	Malignant neoplasm of upper lobe, bronchus or lung	165.1	Cancer of bronchus; lung	neoplasms
C34.9	Malignant neoplasm of unspecified part of bronchus or lung	165.1	Cancer of bronchus; lung	neoplasms
C34.31	Malignant neoplasm of lower lobe, right bronchus or lung	165.1	Cancer of bronchus; lung	neoplasms
C34.00	Malignant neoplasm of unspecified main bronchus	165.1	Cancer of bronchus; lung	neoplasms
C34.92	Malignant neoplasm of unspecified part of left bronchus or lung	165.1	Cancer of bronchus; lung	neoplasms
D02.20	Carcinoma in situ of unspecified bronchus and lung	165.1	Cancer of bronchus; lung	neoplasms
D02.2	Carcinoma in situ of bronchus and lung	165.1	Cancer of bronchus; lung	neoplasms
C34.91	Malignant neoplasm of unspecified part of right bronchus or lung	165.1	Cancer of bronchus; lung	neoplasms
C34.12	Malignant neoplasm of upper lobe, left bronchus or lung	165.1	Cancer of bronchus; lung	neoplasms
Z85.110	Personal history of malignant carcinoid tumor of bronchus and lung	165.1	Cancer of bronchus; lung	neoplasms
C34.01	Malignant neoplasm of right main bronchus	165.1	Cancer of bronchus; lung	neoplasms
C34	Malignant neoplasm of bronchus and lung	165.1	Cancer of bronchus; lung	neoplasms
C34.90	Malignant neoplasm of unspecified part of unspecified bronchus or lung	165.1	Cancer of bronchus; lung	neoplasms
C33	Malignant neoplasm of trachea	165.1	Cancer of bronchus; lung	neoplasms
C34.0	Malignant neoplasm of main bronchus	165.1	Cancer of bronchus; lung	neoplasms
Z85.83	Personal history of malignant neoplasm of bone and soft tissue	170	Cancer of bone and connective tissue	neoplasms
C40.21	Malignant neoplasm of long bones of right lower limb	170.1	Bone cancer	neoplasms
C40.02	Malignant neoplasm of scapula and long bones of left upper limb	170.1	Bone cancer	neoplasms
C40.81	Malignant neoplasm of overlapping sites of bone and articular cartilage of right limb	170.1	Bone cancer	neoplasms
C40.22	Malignant neoplasm of long bones of left lower limb	170.1	Bone cancer	neoplasms
C40.82	Malignant neoplasm of overlapping sites of bone and articular cartilage of left limb	170.1	Bone cancer	neoplasms
C40.2	Malignant neoplasm of long bones of lower limb	170.1	Bone cancer	neoplasms
C40.30	Malignant neoplasm of short bones of unspecified lower limb	170.1	Bone cancer	neoplasms
C40.31	Malignant neoplasm of short bones of right lower limb	170.1	Bone cancer	neoplasms
C40.80	Malignant neoplasm of overlapping sites of bone and articular cartilage of unspecified limb	170.1	Bone cancer	neoplasms
C40.01	Malignant neoplasm of scapula and long bones of right upper limb	170.1	Bone cancer	neoplasms
Z85.830	Personal history of malignant neoplasm of bone	170.1	Bone cancer	neoplasms
C40.91	Malignant neoplasm of unspecified bones and articular cartilage of right limb	170.1	Bone cancer	neoplasms
C40.90	Malignant neoplasm of unspecified bones and articular cartilage of unspecified limb	170.1	Bone cancer	neoplasms
M90.6	Osteitis deformans in neoplastic diseases	170.1	Bone cancer	neoplasms
C41	Malignant neoplasm of bone and articular cartilage of other and unspecified sites	170.1	Bone cancer	neoplasms
C40.3	Malignant neoplasm of short bones of lower limb	170.1	Bone cancer	neoplasms
C41.4	Malignant neoplasm of pelvic bones, sacrum and coccyx	170.1	Bone cancer	neoplasms
C40.12	Malignant neoplasm of short bones of left upper limb	170.1	Bone cancer	neoplasms
C41.3	Malignant neoplasm of ribs, sternum and clavicle	170.1	Bone cancer	neoplasms
C40.0	Malignant neoplasm of scapula and long bones of upper limb	170.1	Bone cancer	neoplasms
C40.11	Malignant neoplasm of short bones of right upper limb	170.1	Bone cancer	neoplasms
C40.00	Malignant neoplasm of scapula and long bones of unspecified upper limb	170.1	Bone cancer	neoplasms
C40.92	Malignant neoplasm of unspecified bones and articular cartilage of left limb	170.1	Bone cancer	neoplasms
C41.1	Malignant neoplasm of mandible	170.1	Bone cancer	neoplasms
C40	Malignant neoplasm of bone and articular cartilage of limbs	170.1	Bone cancer	neoplasms
C40.1	Malignant neoplasm of short bones of upper limb	170.1	Bone cancer	neoplasms
C40.20	Malignant neoplasm of long bones of unspecified lower limb	170.1	Bone cancer	neoplasms
C41.2	Malignant neoplasm of vertebral column	170.1	Bone cancer	neoplasms
C41.9	Malignant neoplasm of bone and articular cartilage, unspecified	170.1	Bone cancer	neoplasms
C40.10	Malignant neoplasm of short bones of unspecified upper limb	170.1	Bone cancer	neoplasms
C40.8	Malignant neoplasm of overlapping sites of bone and articular cartilage of limb	170.1	Bone cancer	neoplasms
C40.9	Malignant neoplasm of unspecified bones and articular cartilage of limb	170.1	Bone cancer	neoplasms
C41.0	Malignant neoplasm of bones of skull and face	170.1	Bone cancer	neoplasms
C40.32	Malignant neoplasm of short bones of left lower limb	170.1	Bone cancer	neoplasms
C49.12	Malignant neoplasm of connective and soft tissue of left upper limb, including shoulder	170.2	Cancer of connective tissue	neoplasms
C47.10	Malignant neoplasm of peripheral nerves of unspecified upper limb, including shoulder	170.2	Cancer of connective tissue	neoplasms
C49	Malignant neoplasm of other connective and soft tissue	170.2	Cancer of connective tissue	neoplasms
C49.5	Malignant neoplasm of connective and soft tissue of pelvis	170.2	Cancer of connective tissue	neoplasms
C47.2	Malignant neoplasm of peripheral nerves of lower limb, including hip	170.2	Cancer of connective tissue	neoplasms
C47.9	Malignant neoplasm of peripheral nerves and autonomic nervous system, unspecified	170.2	Cancer of connective tissue	neoplasms
C49.A	Gastrointestinal stromal tumor	170.2	Cancer of connective tissue	neoplasms
C47.0	Malignant neoplasm of peripheral nerves of head, face and neck	170.2	Cancer of connective tissue	neoplasms
C49.A4	Gastrointestinal stromal tumor of large intestine	170.2	Cancer of connective tissue	neoplasms
C49.10	Malignant neoplasm of connective and soft tissue of unspecified upper limb, including shoulder	170.2	Cancer of connective tissue	neoplasms
C49.A2	Gastrointestinal stromal tumor of stomach	170.2	Cancer of connective tissue	neoplasms
C47.6	Malignant neoplasm of peripheral nerves of trunk, unspecified	170.2	Cancer of connective tissue	neoplasms
C49.21	Malignant neoplasm of connective and soft tissue of right lower limb, including hip	170.2	Cancer of connective tissue	neoplasms
C49.8	Malignant neoplasm of overlapping sites of connective and soft tissue	170.2	Cancer of connective tissue	neoplasms
C47.12	Malignant neoplasm of peripheral nerves of left upper limb, including shoulder	170.2	Cancer of connective tissue	neoplasms
C49.11	Malignant neoplasm of connective and soft tissue of right upper limb, including shoulder	170.2	Cancer of connective tissue	neoplasms
C49.3	Malignant neoplasm of connective and soft tissue of thorax	170.2	Cancer of connective tissue	neoplasms
C49.A0	Gastrointestinal stromal tumor, unspecified site	170.2	Cancer of connective tissue	neoplasms
C49.22	Malignant neoplasm of connective and soft tissue of left lower limb, including hip	170.2	Cancer of connective tissue	neoplasms
C49.4	Malignant neoplasm of connective and soft tissue of abdomen	170.2	Cancer of connective tissue	neoplasms
C47.5	Malignant neoplasm of peripheral nerves of pelvis	170.2	Cancer of connective tissue	neoplasms
C49.A1	Gastrointestinal stromal tumor of esophagus	170.2	Cancer of connective tissue	neoplasms
C47.8	Malignant neoplasm of overlapping sites of peripheral nerves and autonomic nervous system	170.2	Cancer of connective tissue	neoplasms
C49.1	Malignant neoplasm of connective and soft tissue of upper limb, including shoulder	170.2	Cancer of connective tissue	neoplasms
C47	Malignant neoplasm of peripheral nerves and autonomic nervous system	170.2	Cancer of connective tissue	neoplasms
C47.3	Malignant neoplasm of peripheral nerves of thorax	170.2	Cancer of connective tissue	neoplasms
C47.4	Malignant neoplasm of peripheral nerves of abdomen	170.2	Cancer of connective tissue	neoplasms
C47.22	Malignant neoplasm of peripheral nerves of left lower limb, including hip	170.2	Cancer of connective tissue	neoplasms
C49.0	Malignant neoplasm of connective and soft tissue of head, face and neck	170.2	Cancer of connective tissue	neoplasms
C47.21	Malignant neoplasm of peripheral nerves of right lower limb, including hip	170.2	Cancer of connective tissue	neoplasms
C47.20	Malignant neoplasm of peripheral nerves of unspecified lower limb, including hip	170.2	Cancer of connective tissue	neoplasms
C49.2	Malignant neoplasm of connective and soft tissue of lower limb, including hip	170.2	Cancer of connective tissue	neoplasms
C49.6	Malignant neoplasm of connective and soft tissue of trunk, unspecified	170.2	Cancer of connective tissue	neoplasms
C49.9	Malignant neoplasm of connective and soft tissue, unspecified	170.2	Cancer of connective tissue	neoplasms
C49.A3	Gastrointestinal stromal tumor of small intestine	170.2	Cancer of connective tissue	neoplasms
C49.A9	Gastrointestinal stromal tumor of other sites	170.2	Cancer of connective tissue	neoplasms
C47.11	Malignant neoplasm of peripheral nerves of right upper limb, including shoulder	170.2	Cancer of connective tissue	neoplasms
Z85.831	Personal history of malignant neoplasm of soft tissue	170.2	Cancer of connective tissue	neoplasms
C47.1	Malignant neoplasm of peripheral nerves of upper limb, including shoulder	170.2	Cancer of connective tissue	neoplasms
C49.20	Malignant neoplasm of connective and soft tissue of unspecified lower limb, including hip	170.2	Cancer of connective tissue	neoplasms
C49.A5	Gastrointestinal stromal tumor of rectum	170.2	Cancer of connective tissue	neoplasms
Z85.821	Personal history of Merkel cell carcinoma	172.1	Melanomas of skin, dx or hx	neoplasms
Z85.828	Personal history of other malignant neoplasm of skin	172.1	Melanomas of skin, dx or hx	neoplasms
Z85.820	Personal history of malignant melanoma of skin	172.1	Melanomas of skin, dx or hx	neoplasms
Z85.82	Personal history of malignant neoplasm of skin	172.1	Melanomas of skin, dx or hx	neoplasms
C43.31	Malignant melanoma of nose	172.11	Melanomas of skin	neoplasms
D03.5	Melanoma in situ of trunk	172.11	Melanomas of skin	neoplasms
C43.8	Malignant melanoma of overlapping sites of skin	172.11	Melanomas of skin	neoplasms
C43.21	Malignant melanoma of right ear and external auricular canal	172.11	Melanomas of skin	neoplasms
C43.71	Malignant melanoma of right lower limb, including hip	172.11	Melanomas of skin	neoplasms
D03.1	Melanoma in situ of eyelid, including canthus	172.11	Melanomas of skin	neoplasms
D03.61	Melanoma in situ of right upper limb, including shoulder	172.11	Melanomas of skin	neoplasms
C43.30	Malignant melanoma of unspecified part of face	172.11	Melanomas of skin	neoplasms
D03.30	Melanoma in situ of unspecified part of face	172.11	Melanomas of skin	neoplasms
D03.10	Melanoma in situ of unspecified eyelid, including canthus	172.11	Melanomas of skin	neoplasms
C43	Malignant melanoma of skin	172.11	Melanomas of skin	neoplasms
D03.70	Melanoma in situ of unspecified lower limb, including hip	172.11	Melanomas of skin	neoplasms
D03.52	Melanoma in situ of breast (skin) (soft tissue)	172.11	Melanomas of skin	neoplasms
D03.3	Melanoma in situ of other and unspecified parts of face	172.11	Melanomas of skin	neoplasms
C43.2	Malignant melanoma of ear and external auricular canal	172.11	Melanomas of skin	neoplasms
C43.61	Malignant melanoma of right upper limb, including shoulder	172.11	Melanomas of skin	neoplasms
D03.0	Melanoma in situ of lip	172.11	Melanomas of skin	neoplasms
D03.9	Melanoma in situ, unspecified	172.11	Melanomas of skin	neoplasms
D03.20	Melanoma in situ of unspecified ear and external auricular canal	172.11	Melanomas of skin	neoplasms
C43.7	Malignant melanoma of lower limb, including hip	172.11	Melanomas of skin	neoplasms
D03.12	Melanoma in situ of left eyelid, including canthus	172.11	Melanomas of skin	neoplasms
C43.60	Malignant melanoma of unspecified upper limb, including shoulder	172.11	Melanomas of skin	neoplasms
C43.59	Malignant melanoma of other part of trunk	172.11	Melanomas of skin	neoplasms
D03.72	Melanoma in situ of left lower limb, including hip	172.11	Melanomas of skin	neoplasms
D03.7	Melanoma in situ of lower limb, including hip	172.11	Melanomas of skin	neoplasms
C43.72	Malignant melanoma of left lower limb, including hip	172.11	Melanomas of skin	neoplasms
D03.11	Melanoma in situ of right eyelid, including canthus	172.11	Melanomas of skin	neoplasms
C43.52	Malignant melanoma of skin of breast	172.11	Melanomas of skin	neoplasms
C43.3	Malignant melanoma of other and unspecified parts of face	172.11	Melanomas of skin	neoplasms
D03.6	Melanoma in situ of upper limb, including shoulder	172.11	Melanomas of skin	neoplasms
D03.8	Melanoma in situ of other sites	172.11	Melanomas of skin	neoplasms
C43.39	Malignant melanoma of other parts of face	172.11	Melanomas of skin	neoplasms
C43.51	Malignant melanoma of anal skin	172.11	Melanomas of skin	neoplasms
C43.22	Malignant melanoma of left ear and external auricular canal	172.11	Melanomas of skin	neoplasms
D03.62	Melanoma in situ of left upper limb, including shoulder	172.11	Melanomas of skin	neoplasms
D03.21	Melanoma in situ of right ear and external auricular canal	172.11	Melanomas of skin	neoplasms
C43.70	Malignant melanoma of unspecified lower limb, including hip	172.11	Melanomas of skin	neoplasms
C43.20	Malignant melanoma of unspecified ear and external auricular canal	172.11	Melanomas of skin	neoplasms
D03	Melanoma in situ	172.11	Melanomas of skin	neoplasms
D03.60	Melanoma in situ of unspecified upper limb, including shoulder	172.11	Melanomas of skin	neoplasms
C43.10	Malignant melanoma of unspecified eyelid, including canthus	172.11	Melanomas of skin	neoplasms
C43.6	Malignant melanoma of upper limb, including shoulder	172.11	Melanomas of skin	neoplasms
D03.51	Melanoma in situ of anal skin	172.11	Melanomas of skin	neoplasms
D03.22	Melanoma in situ of left ear and external auricular canal	172.11	Melanomas of skin	neoplasms
C43.12	Malignant melanoma of left eyelid, including canthus	172.11	Melanomas of skin	neoplasms
D03.4	Melanoma in situ of scalp and neck	172.11	Melanomas of skin	neoplasms
C43.11	Malignant melanoma of right eyelid, including canthus	172.11	Melanomas of skin	neoplasms
C43.5	Malignant melanoma of trunk	172.11	Melanomas of skin	neoplasms
D03.71	Melanoma in situ of right lower limb, including hip	172.11	Melanomas of skin	neoplasms
C43.4	Malignant melanoma of scalp and neck	172.11	Melanomas of skin	neoplasms
C43.62	Malignant melanoma of left upper limb, including shoulder	172.11	Melanomas of skin	neoplasms
C43.0	Malignant melanoma of lip	172.11	Melanomas of skin	neoplasms
D03.2	Melanoma in situ of ear and external auricular canal	172.11	Melanomas of skin	neoplasms
D03.59	Melanoma in situ of other part of trunk	172.11	Melanomas of skin	neoplasms
C43.9	Malignant melanoma of skin, unspecified	172.11	Melanomas of skin	neoplasms
C43.1	Malignant melanoma of eyelid, including canthus	172.11	Melanomas of skin	neoplasms
D03.39	Melanoma in situ of other parts of face	172.11	Melanomas of skin	neoplasms
C44.501	Unspecified malignant neoplasm of skin of breast	172.2	Other non-epithelial cancer of skin	neoplasms
C4A.30	Merkel cell carcinoma of unspecified part of face	172.2	Other non-epithelial cancer of skin	neoplasms
C4A.62	Merkel cell carcinoma of left upper limb, including shoulder	172.2	Other non-epithelial cancer of skin	neoplasms
C4A.7	Merkel cell carcinoma of lower limb, including hip	172.2	Other non-epithelial cancer of skin	neoplasms
C44.62	Squamous cell carcinoma of skin of upper limb, including shoulder	172.2	Other non-epithelial cancer of skin	neoplasms
C44.291	Other specified malignant neoplasm of skin of unspecified ear and external auricular canal	172.2	Other non-epithelial cancer of skin	neoplasms
C44.609	Unspecified malignant neoplasm of skin of left upper limb, including shoulder	172.2	Other non-epithelial cancer of skin	neoplasms
C44.191	Other specified malignant neoplasm of skin of unspecified eyelid, including canthus	172.2	Other non-epithelial cancer of skin	neoplasms
C44.51	Basal cell carcinoma of skin of trunk	172.2	Other non-epithelial cancer of skin	neoplasms
C4A.10	Merkel cell carcinoma of unspecified eyelid, including canthus	172.2	Other non-epithelial cancer of skin	neoplasms
C44.39	Other specified malignant neoplasm of skin of other and unspecified parts of face	172.2	Other non-epithelial cancer of skin	neoplasms
C4A.11	Merkel cell carcinoma of right eyelid, including canthus	172.2	Other non-epithelial cancer of skin	neoplasms
C44.00	Unspecified malignant neoplasm of skin of lip	172.2	Other non-epithelial cancer of skin	neoplasms
C44.102	Unspecified malignant neoplasm of skin of right eyelid, including canthus	172.2	Other non-epithelial cancer of skin	neoplasms
C44.71	Basal cell carcinoma of skin of lower limb, including hip	172.2	Other non-epithelial cancer of skin	neoplasms
C44.309	Unspecified malignant neoplasm of skin of other parts of face	172.2	Other non-epithelial cancer of skin	neoplasms
C4A.8	Merkel cell carcinoma of overlapping sites	172.2	Other non-epithelial cancer of skin	neoplasms
C44.79	Other specified malignant neoplasm of skin of lower limb, including hip	172.2	Other non-epithelial cancer of skin	neoplasms
C44.30	Unspecified malignant neoplasm of skin of other and unspecified parts of face	172.2	Other non-epithelial cancer of skin	neoplasms
C4A.72	Merkel cell carcinoma of left lower limb, including hip	172.2	Other non-epithelial cancer of skin	neoplasms
C4A.31	Merkel cell carcinoma of nose	172.2	Other non-epithelial cancer of skin	neoplasms
C4A.4	Merkel cell carcinoma of scalp and neck	172.2	Other non-epithelial cancer of skin	neoplasms
C44.09	Other specified malignant neoplasm of skin of lip	172.2	Other non-epithelial cancer of skin	neoplasms
C44.390	Other specified malignant neoplasm of skin of unspecified parts of face	172.2	Other non-epithelial cancer of skin	neoplasms
C44.300	Unspecified malignant neoplasm of skin of unspecified part of face	172.2	Other non-epithelial cancer of skin	neoplasms
C44.202	Unspecified malignant neoplasm of skin of right ear and external auricular canal	172.2	Other non-epithelial cancer of skin	neoplasms
C4A.2	Merkel cell carcinoma of ear and external auricular canal	172.2	Other non-epithelial cancer of skin	neoplasms
C44.6	Other and unspecified malignant neoplasm of skin of upper limb, including shoulder	172.2	Other non-epithelial cancer of skin	neoplasms
C44.590	Other specified malignant neoplasm of anal skin	172.2	Other non-epithelial cancer of skin	neoplasms
C44.602	Unspecified malignant neoplasm of skin of right upper limb, including shoulder	172.2	Other non-epithelial cancer of skin	neoplasms
C44.399	Other specified malignant neoplasm of skin of other parts of face	172.2	Other non-epithelial cancer of skin	neoplasms
C44.500	Unspecified malignant neoplasm of anal skin	172.2	Other non-epithelial cancer of skin	neoplasms
C44.11	Basal cell carcinoma of skin of eyelid, including canthus	172.2	Other non-epithelial cancer of skin	neoplasms
C44.192	Other specified malignant neoplasm of skin of right eyelid, including canthus	172.2	Other non-epithelial cancer of skin	neoplasms
C44.691	Other specified malignant neoplasm of skin of unspecified upper limb, including shoulder	172.2	Other non-epithelial cancer of skin	neoplasms
C44.20	Unspecified malignant neoplasm of skin of ear and external auricular canal	172.2	Other non-epithelial cancer of skin	neoplasms
C44.599	Other specified malignant neoplasm of skin of other part of trunk	172.2	Other non-epithelial cancer of skin	neoplasms
C44.591	Other specified malignant neoplasm of skin of breast	172.2	Other non-epithelial cancer of skin	neoplasms
C44.209	Unspecified malignant neoplasm of skin of left ear and external auricular canal	172.2	Other non-epithelial cancer of skin	neoplasms
C44.89	Other specified malignant neoplasm of overlapping sites of skin	172.2	Other non-epithelial cancer of skin	neoplasms
C4A.12	Merkel cell carcinoma of left eyelid, including canthus	172.2	Other non-epithelial cancer of skin	neoplasms
C44.61	Basal cell carcinoma of skin of upper limb, including shoulder	172.2	Other non-epithelial cancer of skin	neoplasms
C44.21	Basal cell carcinoma of skin of ear and external auricular canal	172.2	Other non-epithelial cancer of skin	neoplasms
C44.791	Other specified malignant neoplasm of skin of unspecified lower limb, including hip	172.2	Other non-epithelial cancer of skin	neoplasms
C4A.21	Merkel cell carcinoma of right ear and external auricular canal	172.2	Other non-epithelial cancer of skin	neoplasms
C4A.71	Merkel cell carcinoma of right lower limb, including hip	172.2	Other non-epithelial cancer of skin	neoplasms
C4A.0	Merkel cell carcinoma of lip	172.2	Other non-epithelial cancer of skin	neoplasms
C44.509	Unspecified malignant neoplasm of skin of other part of trunk	172.2	Other non-epithelial cancer of skin	neoplasms
C44.9	Other and unspecified malignant neoplasm of skin, unspecified	172.2	Other non-epithelial cancer of skin	neoplasms
C44.101	Unspecified malignant neoplasm of skin of unspecified eyelid, including canthus	172.2	Other non-epithelial cancer of skin	neoplasms
C44.70	Unspecified malignant neoplasm of skin of lower limb, including hip	172.2	Other non-epithelial cancer of skin	neoplasms
C44.29	Other specified malignant neoplasm of skin of ear and external auricular canal	172.2	Other non-epithelial cancer of skin	neoplasms
C44.59	Other specified malignant neoplasm of skin of trunk	172.2	Other non-epithelial cancer of skin	neoplasms
C44.201	Unspecified malignant neoplasm of skin of unspecified ear and external auricular canal	172.2	Other non-epithelial cancer of skin	neoplasms
C44.391	Other specified malignant neoplasm of skin of nose	172.2	Other non-epithelial cancer of skin	neoplasms
C4A.52	Merkel cell carcinoma of skin of breast	172.2	Other non-epithelial cancer of skin	neoplasms
C44.702	Unspecified malignant neoplasm of skin of right lower limb, including hip	172.2	Other non-epithelial cancer of skin	neoplasms
C44.90	Unspecified malignant neoplasm of skin, unspecified	172.2	Other non-epithelial cancer of skin	neoplasms
C44.72	Squamous cell carcinoma of skin of lower limb, including hip	172.2	Other non-epithelial cancer of skin	neoplasms
C44.69	Other specified malignant neoplasm of skin of upper limb, including shoulder	172.2	Other non-epithelial cancer of skin	neoplasms
C44.692	Other specified malignant neoplasm of skin of right upper limb, including shoulder	172.2	Other non-epithelial cancer of skin	neoplasms
C4A.9	Merkel cell carcinoma, unspecified	172.2	Other non-epithelial cancer of skin	neoplasms
C4A.3	Merkel cell carcinoma of other and unspecified parts of face	172.2	Other non-epithelial cancer of skin	neoplasms
C44.701	Unspecified malignant neoplasm of skin of unspecified lower limb, including hip	172.2	Other non-epithelial cancer of skin	neoplasms
C44.4	Other and unspecified malignant neoplasm of skin of scalp and neck	172.2	Other non-epithelial cancer of skin	neoplasms
C44.792	Other specified malignant neoplasm of skin of right lower limb, including hip	172.2	Other non-epithelial cancer of skin	neoplasms
C44.12	Squamous cell carcinoma of skin of eyelid, including canthus	172.2	Other non-epithelial cancer of skin	neoplasms
C44.601	Unspecified malignant neoplasm of skin of unspecified upper limb, including shoulder	172.2	Other non-epithelial cancer of skin	neoplasms
C44.7	Other and unspecified malignant neoplasm of skin of lower limb, including hip	172.2	Other non-epithelial cancer of skin	neoplasms
C44.60	Unspecified malignant neoplasm of skin of upper limb, including shoulder	172.2	Other non-epithelial cancer of skin	neoplasms
C44.49	Other specified malignant neoplasm of skin of scalp and neck	172.2	Other non-epithelial cancer of skin	neoplasms
C44.2	Other and unspecified malignant neoplasm of skin of ear and external auricular canal	172.2	Other non-epithelial cancer of skin	neoplasms
C44.52	Squamous cell carcinoma of skin of trunk	172.2	Other non-epithelial cancer of skin	neoplasms
C4A.5	Merkel cell carcinoma of trunk	172.2	Other non-epithelial cancer of skin	neoplasms
C44.292	Other specified malignant neoplasm of skin of right ear and external auricular canal	172.2	Other non-epithelial cancer of skin	neoplasms
C44.299	Other specified malignant neoplasm of skin of left ear and external auricular canal	172.2	Other non-epithelial cancer of skin	neoplasms
C44.699	Other specified malignant neoplasm of skin of left upper limb, including shoulder	172.2	Other non-epithelial cancer of skin	neoplasms
C4A.60	Merkel cell carcinoma of unspecified upper limb, including shoulder	172.2	Other non-epithelial cancer of skin	neoplasms
C4A.61	Merkel cell carcinoma of right upper limb, including shoulder	172.2	Other non-epithelial cancer of skin	neoplasms
C4A.59	Merkel cell carcinoma of other part of trunk	172.2	Other non-epithelial cancer of skin	neoplasms
C44.301	Unspecified malignant neoplasm of skin of nose	172.2	Other non-epithelial cancer of skin	neoplasms
C44.99	Other specified malignant neoplasm of skin, unspecified	172.2	Other non-epithelial cancer of skin	neoplasms
C44.40	Unspecified malignant neoplasm of skin of scalp and neck	172.2	Other non-epithelial cancer of skin	neoplasms
C44.0	Other and unspecified malignant neoplasm of skin of lip	172.2	Other non-epithelial cancer of skin	neoplasms
C44.799	Other specified malignant neoplasm of skin of left lower limb, including hip	172.2	Other non-epithelial cancer of skin	neoplasms
C44.109	Unspecified malignant neoplasm of skin of left eyelid, including canthus	172.2	Other non-epithelial cancer of skin	neoplasms
C44.709	Unspecified malignant neoplasm of skin of left lower limb, including hip	172.2	Other non-epithelial cancer of skin	neoplasms
C44.19	Other specified malignant neoplasm of skin of eyelid, including canthus	172.2	Other non-epithelial cancer of skin	neoplasms
C44.199	Other specified malignant neoplasm of skin of left eyelid, including canthus	172.2	Other non-epithelial cancer of skin	neoplasms
C44.8	Other and unspecified malignant neoplasm of overlapping sites of skin	172.2	Other non-epithelial cancer of skin	neoplasms
C4A.22	Merkel cell carcinoma of left ear and external auricular canal	172.2	Other non-epithelial cancer of skin	neoplasms
C4A	Merkel cell carcinoma	172.2	Other non-epithelial cancer of skin	neoplasms
C4A.1	Merkel cell carcinoma of eyelid, including canthus	172.2	Other non-epithelial cancer of skin	neoplasms
C44.22	Squamous cell carcinoma of skin of ear and external auricular canal	172.2	Other non-epithelial cancer of skin	neoplasms
C44.10	Unspecified malignant neoplasm of skin of eyelid, including canthus	172.2	Other non-epithelial cancer of skin	neoplasms
C4A.39	Merkel cell carcinoma of other parts of face	172.2	Other non-epithelial cancer of skin	neoplasms
C4A.6	Merkel cell carcinoma of upper limb, including shoulder	172.2	Other non-epithelial cancer of skin	neoplasms
C4A.70	Merkel cell carcinoma of unspecified lower limb, including hip	172.2	Other non-epithelial cancer of skin	neoplasms
C44.31	Basal cell carcinoma of skin of other and unspecified parts of face	172.2	Other non-epithelial cancer of skin	neoplasms
C4A.51	Merkel cell carcinoma of anal skin	172.2	Other non-epithelial cancer of skin	neoplasms
C4A.20	Merkel cell carcinoma of unspecified ear and external auricular canal	172.2	Other non-epithelial cancer of skin	neoplasms
C44.1	Other and unspecified malignant neoplasm of skin of eyelid, including canthus	172.2	Other non-epithelial cancer of skin	neoplasms
C44.80	Unspecified malignant neoplasm of overlapping sites of skin	172.2	Other non-epithelial cancer of skin	neoplasms
C44.611	Basal cell carcinoma of skin of unspecified upper limb, including shoulder	172.21	Basal cell carcinoma	neoplasms
C44.519	Basal cell carcinoma of skin of other part of trunk	172.21	Basal cell carcinoma	neoplasms
C44.91	Basal cell carcinoma of skin, unspecified	172.21	Basal cell carcinoma	neoplasms
C44.712	Basal cell carcinoma of skin of right lower limb, including hip	172.21	Basal cell carcinoma	neoplasms
C44.212	Basal cell carcinoma of skin of right ear and external auricular canal	172.21	Basal cell carcinoma	neoplasms
C44.711	Basal cell carcinoma of skin of unspecified lower limb, including hip	172.21	Basal cell carcinoma	neoplasms
C44.311	Basal cell carcinoma of skin of nose	172.21	Basal cell carcinoma	neoplasms
C44.112	Basal cell carcinoma of skin of right eyelid, including canthus	172.21	Basal cell carcinoma	neoplasms
C44.310	Basal cell carcinoma of skin of unspecified parts of face	172.21	Basal cell carcinoma	neoplasms
C44.510	Basal cell carcinoma of anal skin	172.21	Basal cell carcinoma	neoplasms
C44.111	Basal cell carcinoma of skin of unspecified eyelid, including canthus	172.21	Basal cell carcinoma	neoplasms
C44.01	Basal cell carcinoma of skin of lip	172.21	Basal cell carcinoma	neoplasms
C44.511	Basal cell carcinoma of skin of breast	172.21	Basal cell carcinoma	neoplasms
C44.41	Basal cell carcinoma of skin of scalp and neck	172.21	Basal cell carcinoma	neoplasms
C44.211	Basal cell carcinoma of skin of unspecified ear and external auricular canal	172.21	Basal cell carcinoma	neoplasms
C44.119	Basal cell carcinoma of skin of left eyelid, including canthus	172.21	Basal cell carcinoma	neoplasms
C44.612	Basal cell carcinoma of skin of right upper limb, including shoulder	172.21	Basal cell carcinoma	neoplasms
C44.719	Basal cell carcinoma of skin of left lower limb, including hip	172.21	Basal cell carcinoma	neoplasms
C44.619	Basal cell carcinoma of skin of left upper limb, including shoulder	172.21	Basal cell carcinoma	neoplasms
C44.219	Basal cell carcinoma of skin of left ear and external auricular canal	172.21	Basal cell carcinoma	neoplasms
C44.81	Basal cell carcinoma of overlapping sites of skin	172.21	Basal cell carcinoma	neoplasms
C44.319	Basal cell carcinoma of skin of other parts of face	172.21	Basal cell carcinoma	neoplasms
C44.82	Squamous cell carcinoma of overlapping sites of skin	172.22	Squamous cell carcinoma	neoplasms
C44.121	Squamous cell carcinoma of skin of unspecified eyelid, including canthus	172.22	Squamous cell carcinoma	neoplasms
C44.721	Squamous cell carcinoma of skin of unspecified lower limb, including hip	172.22	Squamous cell carcinoma	neoplasms
C44.321	Squamous cell carcinoma of skin of nose	172.22	Squamous cell carcinoma	neoplasms
C44.529	Squamous cell carcinoma of skin of other part of trunk	172.22	Squamous cell carcinoma	neoplasms
C44.122	Squamous cell carcinoma of skin of right eyelid, including canthus	172.22	Squamous cell carcinoma	neoplasms
C44.729	Squamous cell carcinoma of skin of left lower limb, including hip	172.22	Squamous cell carcinoma	neoplasms
C44.42	Squamous cell carcinoma of skin of scalp and neck	172.22	Squamous cell carcinoma	neoplasms
C44.629	Squamous cell carcinoma of skin of left upper limb, including shoulder	172.22	Squamous cell carcinoma	neoplasms
C44.02	Squamous cell carcinoma of skin of lip	172.22	Squamous cell carcinoma	neoplasms
C44.229	Squamous cell carcinoma of skin of left ear and external auricular canal	172.22	Squamous cell carcinoma	neoplasms
C44.222	Squamous cell carcinoma of skin of right ear and external auricular canal	172.22	Squamous cell carcinoma	neoplasms
C44.521	Squamous cell carcinoma of skin of breast	172.22	Squamous cell carcinoma	neoplasms
C44.320	Squamous cell carcinoma of skin of unspecified parts of face	172.22	Squamous cell carcinoma	neoplasms
C44.129	Squamous cell carcinoma of skin of left eyelid, including canthus	172.22	Squamous cell carcinoma	neoplasms
C44.621	Squamous cell carcinoma of skin of unspecified upper limb, including shoulder	172.22	Squamous cell carcinoma	neoplasms
C44.221	Squamous cell carcinoma of skin of unspecified ear and external auricular canal	172.22	Squamous cell carcinoma	neoplasms
C44.520	Squamous cell carcinoma of anal skin	172.22	Squamous cell carcinoma	neoplasms
C44.329	Squamous cell carcinoma of skin of other parts of face	172.22	Squamous cell carcinoma	neoplasms
C44.92	Squamous cell carcinoma of skin, unspecified	172.22	Squamous cell carcinoma	neoplasms
C44.622	Squamous cell carcinoma of skin of right upper limb, including shoulder	172.22	Squamous cell carcinoma	neoplasms
C44.722	Squamous cell carcinoma of skin of right lower limb, including hip	172.22	Squamous cell carcinoma	neoplasms
D04.9	Carcinoma in situ of skin, unspecified	172.3	Carcinoma in situ of skin	neoplasms
D04.10	Carcinoma in situ of skin of unspecified eyelid, including canthus	172.3	Carcinoma in situ of skin	neoplasms
D04.60	Carcinoma in situ of skin of unspecified upper limb, including shoulder	172.3	Carcinoma in situ of skin	neoplasms
D04.0	Carcinoma in situ of skin of lip	172.3	Carcinoma in situ of skin	neoplasms
D04.7	Carcinoma in situ of skin of lower limb, including hip	172.3	Carcinoma in situ of skin	neoplasms
D04.6	Carcinoma in situ of skin of upper limb, including shoulder	172.3	Carcinoma in situ of skin	neoplasms
D04.72	Carcinoma in situ of skin of left lower limb, including hip	172.3	Carcinoma in situ of skin	neoplasms
D04.12	Carcinoma in situ of skin of left eyelid, including canthus	172.3	Carcinoma in situ of skin	neoplasms
D04.70	Carcinoma in situ of skin of unspecified lower limb, including hip	172.3	Carcinoma in situ of skin	neoplasms
D04.11	Carcinoma in situ of skin of right eyelid, including canthus	172.3	Carcinoma in situ of skin	neoplasms
D04.5	Carcinoma in situ of skin of trunk	172.3	Carcinoma in situ of skin	neoplasms
D04	Carcinoma in situ of skin	172.3	Carcinoma in situ of skin	neoplasms
D04.8	Carcinoma in situ of skin of other sites	172.3	Carcinoma in situ of skin	neoplasms
D04.61	Carcinoma in situ of skin of right upper limb, including shoulder	172.3	Carcinoma in situ of skin	neoplasms
D04.22	Carcinoma in situ of skin of left ear and external auricular canal	172.3	Carcinoma in situ of skin	neoplasms
D04.71	Carcinoma in situ of skin of right lower limb, including hip	172.3	Carcinoma in situ of skin	neoplasms
D04.39	Carcinoma in situ of skin of other parts of face	172.3	Carcinoma in situ of skin	neoplasms
D04.30	Carcinoma in situ of skin of unspecified part of face	172.3	Carcinoma in situ of skin	neoplasms
D04.3	Carcinoma in situ of skin of other and unspecified parts of face	172.3	Carcinoma in situ of skin	neoplasms
D04.4	Carcinoma in situ of skin of scalp and neck	172.3	Carcinoma in situ of skin	neoplasms
D04.21	Carcinoma in situ of skin of right ear and external auricular canal	172.3	Carcinoma in situ of skin	neoplasms
D04.2	Carcinoma in situ of skin of ear and external auricular canal	172.3	Carcinoma in situ of skin	neoplasms
D04.20	Carcinoma in situ of skin of unspecified ear and external auricular canal	172.3	Carcinoma in situ of skin	neoplasms
D04.62	Carcinoma in situ of skin of left upper limb, including shoulder	172.3	Carcinoma in situ of skin	neoplasms
D04.1	Carcinoma in situ of skin of eyelid, including canthus	172.3	Carcinoma in situ of skin	neoplasms
D48.5	Neoplasm of uncertain behavior of skin	173	Neoplasm of uncertain behavior of skin	neoplasms
Z85.3	Personal history of malignant neoplasm of breast	174	Breast cancer	neoplasms
D05.10	Intraductal carcinoma in situ of unspecified breast	174.1	Breast cancer [female]	neoplasms
D05.90	Unspecified type of carcinoma in situ of unspecified breast	174.1	Breast cancer [female]	neoplasms
D05.01	Lobular carcinoma in situ of right breast	174.1	Breast cancer [female]	neoplasms
D05.02	Lobular carcinoma in situ of left breast	174.1	Breast cancer [female]	neoplasms
D05.1	Intraductal carcinoma in situ of breast	174.1	Breast cancer [female]	neoplasms
D05.11	Intraductal carcinoma in situ of right breast	174.1	Breast cancer [female]	neoplasms
D05	Carcinoma in situ of breast	174.1	Breast cancer [female]	neoplasms
D05.80	Other specified type of carcinoma in situ of unspecified breast	174.1	Breast cancer [female]	neoplasms
D05.82	Other specified type of carcinoma in situ of left breast	174.1	Breast cancer [female]	neoplasms
D05.92	Unspecified type of carcinoma in situ of left breast	174.1	Breast cancer [female]	neoplasms
D05.0	Lobular carcinoma in situ of breast	174.1	Breast cancer [female]	neoplasms
D05.12	Intraductal carcinoma in situ of left breast	174.1	Breast cancer [female]	neoplasms
D05.91	Unspecified type of carcinoma in situ of right breast	174.1	Breast cancer [female]	neoplasms
D05.8	Other specified type of carcinoma in situ of breast	174.1	Breast cancer [female]	neoplasms
D05.9	Unspecified type of carcinoma in situ of breast	174.1	Breast cancer [female]	neoplasms
D05.81	Other specified type of carcinoma in situ of right breast	174.1	Breast cancer [female]	neoplasms
D05.00	Lobular carcinoma in situ of unspecified breast	174.1	Breast cancer [female]	neoplasms
C50.211	Malignant neoplasm of upper-inner quadrant of right female breast	174.11	Malignant neoplasm of female breast	neoplasms
C50.011	Malignant neoplasm of nipple and areola, right female breast	174.11	Malignant neoplasm of female breast	neoplasms
C50.51	Malignant neoplasm of lower-outer quadrant of breast, female	174.11	Malignant neoplasm of female breast	neoplasms
C50.511	Malignant neoplasm of lower-outer quadrant of right female breast	174.11	Malignant neoplasm of female breast	neoplasms
C50.919	Malignant neoplasm of unspecified site of unspecified female breast	174.11	Malignant neoplasm of female breast	neoplasms
C50.11	Malignant neoplasm of central portion of breast, female	174.11	Malignant neoplasm of female breast	neoplasms
C50.811	Malignant neoplasm of overlapping sites of right female breast	174.11	Malignant neoplasm of female breast	neoplasms
C50.619	Malignant neoplasm of axillary tail of unspecified female breast	174.11	Malignant neoplasm of female breast	neoplasms
C50.119	Malignant neoplasm of central portion of unspecified female breast	174.11	Malignant neoplasm of female breast	neoplasms
C50.112	Malignant neoplasm of central portion of left female breast	174.11	Malignant neoplasm of female breast	neoplasms
C50.411	Malignant neoplasm of upper-outer quadrant of right female breast	174.11	Malignant neoplasm of female breast	neoplasms
C50.611	Malignant neoplasm of axillary tail of right female breast	174.11	Malignant neoplasm of female breast	neoplasms
C50.219	Malignant neoplasm of upper-inner quadrant of unspecified female breast	174.11	Malignant neoplasm of female breast	neoplasms
C50.312	Malignant neoplasm of lower-inner quadrant of left female breast	174.11	Malignant neoplasm of female breast	neoplasms
C50.61	Malignant neoplasm of axillary tail of breast, female	174.11	Malignant neoplasm of female breast	neoplasms
C50	Malignant neoplasm of breast	174.11	Malignant neoplasm of female breast	neoplasms
C50.912	Malignant neoplasm of unspecified site of left female breast	174.11	Malignant neoplasm of female breast	neoplasms
C50.519	Malignant neoplasm of lower-outer quadrant of unspecified female breast	174.11	Malignant neoplasm of female breast	neoplasms
C50.212	Malignant neoplasm of upper-inner quadrant of left female breast	174.11	Malignant neoplasm of female breast	neoplasms
C50.812	Malignant neoplasm of overlapping sites of left female breast	174.11	Malignant neoplasm of female breast	neoplasms
C50.412	Malignant neoplasm of upper-outer quadrant of left female breast	174.11	Malignant neoplasm of female breast	neoplasms
C50.21	Malignant neoplasm of upper-inner quadrant of breast, female	174.11	Malignant neoplasm of female breast	neoplasms
C50.111	Malignant neoplasm of central portion of right female breast	174.11	Malignant neoplasm of female breast	neoplasms
C50.8	Malignant neoplasm of overlapping sites of breast	174.11	Malignant neoplasm of female breast	neoplasms
C50.319	Malignant neoplasm of lower-inner quadrant of unspecified female breast	174.11	Malignant neoplasm of female breast	neoplasms
C50.019	Malignant neoplasm of nipple and areola, unspecified female breast	174.11	Malignant neoplasm of female breast	neoplasms
C50.311	Malignant neoplasm of lower-inner quadrant of right female breast	174.11	Malignant neoplasm of female breast	neoplasms
C50.01	Malignant neoplasm of nipple and areola, female	174.11	Malignant neoplasm of female breast	neoplasms
C50.41	Malignant neoplasm of upper-outer quadrant of breast, female	174.11	Malignant neoplasm of female breast	neoplasms
C50.012	Malignant neoplasm of nipple and areola, left female breast	174.11	Malignant neoplasm of female breast	neoplasms
C50.512	Malignant neoplasm of lower-outer quadrant of left female breast	174.11	Malignant neoplasm of female breast	neoplasms
C50.81	Malignant neoplasm of overlapping sites of breast, female	174.11	Malignant neoplasm of female breast	neoplasms
C50.819	Malignant neoplasm of overlapping sites of unspecified female breast	174.11	Malignant neoplasm of female breast	neoplasms
C50.419	Malignant neoplasm of upper-outer quadrant of unspecified female breast	174.11	Malignant neoplasm of female breast	neoplasms
C50.91	Malignant neoplasm of breast of unspecified site, female	174.11	Malignant neoplasm of female breast	neoplasms
C50.911	Malignant neoplasm of unspecified site of right female breast	174.11	Malignant neoplasm of female breast	neoplasms
C50.612	Malignant neoplasm of axillary tail of left female breast	174.11	Malignant neoplasm of female breast	neoplasms
C50.31	Malignant neoplasm of lower-inner quadrant of breast, female	174.11	Malignant neoplasm of female breast	neoplasms
C50.522	Malignant neoplasm of lower-outer quadrant of left male breast	174.2	Breast cancer [male]	neoplasms
C50.82	Malignant neoplasm of overlapping sites of breast, male	174.2	Breast cancer [male]	neoplasms
C50.021	Malignant neoplasm of nipple and areola, right male breast	174.2	Breast cancer [male]	neoplasms
C50.421	Malignant neoplasm of upper-outer quadrant of right male breast	174.2	Breast cancer [male]	neoplasms
C50.029	Malignant neoplasm of nipple and areola, unspecified male breast	174.2	Breast cancer [male]	neoplasms
C50.822	Malignant neoplasm of overlapping sites of left male breast	174.2	Breast cancer [male]	neoplasms
C50.622	Malignant neoplasm of axillary tail of left male breast	174.2	Breast cancer [male]	neoplasms
C50.121	Malignant neoplasm of central portion of right male breast	174.2	Breast cancer [male]	neoplasms
C50.429	Malignant neoplasm of upper-outer quadrant of unspecified male breast	174.2	Breast cancer [male]	neoplasms
C50.321	Malignant neoplasm of lower-inner quadrant of right male breast	174.2	Breast cancer [male]	neoplasms
C50.921	Malignant neoplasm of unspecified site of right male breast	174.2	Breast cancer [male]	neoplasms
C50.42	Malignant neoplasm of upper-outer quadrant of breast, male	174.2	Breast cancer [male]	neoplasms
C50.929	Malignant neoplasm of unspecified site of unspecified male breast	174.2	Breast cancer [male]	neoplasms
C50.222	Malignant neoplasm of upper-inner quadrant of left male breast	174.2	Breast cancer [male]	neoplasms
C50.52	Malignant neoplasm of lower-outer quadrant of breast, male	174.2	Breast cancer [male]	neoplasms
C50.122	Malignant neoplasm of central portion of left male breast	174.2	Breast cancer [male]	neoplasms
C50.32	Malignant neoplasm of lower-inner quadrant of breast, male	174.2	Breast cancer [male]	neoplasms
C50.422	Malignant neoplasm of upper-outer quadrant of left male breast	174.2	Breast cancer [male]	neoplasms
C50.529	Malignant neoplasm of lower-outer quadrant of unspecified male breast	174.2	Breast cancer [male]	neoplasms
C50.92	Malignant neoplasm of breast of unspecified site, male	174.2	Breast cancer [male]	neoplasms
C50.229	Malignant neoplasm of upper-inner quadrant of unspecified male breast	174.2	Breast cancer [male]	neoplasms
C50.62	Malignant neoplasm of axillary tail of breast, male	174.2	Breast cancer [male]	neoplasms
C50.22	Malignant neoplasm of upper-inner quadrant of breast, male	174.2	Breast cancer [male]	neoplasms
C50.821	Malignant neoplasm of overlapping sites of right male breast	174.2	Breast cancer [male]	neoplasms
C50.922	Malignant neoplasm of unspecified site of left male breast	174.2	Breast cancer [male]	neoplasms
C50.322	Malignant neoplasm of lower-inner quadrant of left male breast	174.2	Breast cancer [male]	neoplasms
C50.329	Malignant neoplasm of lower-inner quadrant of unspecified male breast	174.2	Breast cancer [male]	neoplasms
C50.629	Malignant neoplasm of axillary tail of unspecified male breast	174.2	Breast cancer [male]	neoplasms
C50.02	Malignant neoplasm of nipple and areola, male	174.2	Breast cancer [male]	neoplasms
C50.521	Malignant neoplasm of lower-outer quadrant of right male breast	174.2	Breast cancer [male]	neoplasms
C50.221	Malignant neoplasm of upper-inner quadrant of right male breast	174.2	Breast cancer [male]	neoplasms
C50.621	Malignant neoplasm of axillary tail of right male breast	174.2	Breast cancer [male]	neoplasms
C50.129	Malignant neoplasm of central portion of unspecified male breast	174.2	Breast cancer [male]	neoplasms
C50.829	Malignant neoplasm of overlapping sites of unspecified male breast	174.2	Breast cancer [male]	neoplasms
C50.12	Malignant neoplasm of central portion of breast, male	174.2	Breast cancer [male]	neoplasms
C50.022	Malignant neoplasm of nipple and areola, left male breast	174.2	Breast cancer [male]	neoplasms
D48.61	Neoplasm of uncertain behavior of right breast	174.3	Neoplasm of uncertain behavior of breast	neoplasms
D48.60	Neoplasm of uncertain behavior of unspecified breast	174.3	Neoplasm of uncertain behavior of breast	neoplasms
D48.6	Neoplasm of uncertain behavior of breast	174.3	Neoplasm of uncertain behavior of breast	neoplasms
D49.3	Neoplasm of unspecified behavior of breast	174.3	Neoplasm of uncertain behavior of breast	neoplasms
D48.62	Neoplasm of uncertain behavior of left breast	174.3	Neoplasm of uncertain behavior of breast	neoplasms
N65	Deformity and disproportion of reconstructed breast	175	Acquired absence of breast	neoplasms
N65.0	Deformity of reconstructed breast	175	Acquired absence of breast	neoplasms
N65.1	Disproportion of reconstructed breast	175	Acquired absence of breast	neoplasms
C53	Malignant neoplasm of cervix uteri	180.1	Cervical cancer	neoplasms
C53.9	Malignant neoplasm of cervix uteri, unspecified	180.1	Cervical cancer	neoplasms
C53.0	Malignant neoplasm of endocervix	180.1	Cervical cancer	neoplasms
C53.8	Malignant neoplasm of overlapping sites of cervix uteri	180.1	Cervical cancer	neoplasms
C53.1	Malignant neoplasm of exocervix	180.1	Cervical cancer	neoplasms
N87	Dysplasia of cervix uteri	180.3	Cervical intraepithelial neoplasia [CIN] [Cervical dysplasia]	neoplasms
N87.0	Mild cervical dysplasia	180.3	Cervical intraepithelial neoplasia [CIN] [Cervical dysplasia]	neoplasms
D06.0	Carcinoma in situ of endocervix	180.3	Cervical intraepithelial neoplasia [CIN] [Cervical dysplasia]	neoplasms
N87.9	Dysplasia of cervix uteri, unspecified	180.3	Cervical intraepithelial neoplasia [CIN] [Cervical dysplasia]	neoplasms
N87.1	Moderate cervical dysplasia	180.3	Cervical intraepithelial neoplasia [CIN] [Cervical dysplasia]	neoplasms
D06	Carcinoma in situ of cervix uteri	180.3	Cervical intraepithelial neoplasia [CIN] [Cervical dysplasia]	neoplasms
D06.1	Carcinoma in situ of exocervix	180.3	Cervical intraepithelial neoplasia [CIN] [Cervical dysplasia]	neoplasms
D06.7	Carcinoma in situ of other parts of cervix	180.3	Cervical intraepithelial neoplasia [CIN] [Cervical dysplasia]	neoplasms
D06.9	Carcinoma in situ of cervix, unspecified	180.3	Cervical intraepithelial neoplasia [CIN] [Cervical dysplasia]	neoplasms
C54.9	Malignant neoplasm of corpus uteri, unspecified	182	Malignant neoplasm of uterus	neoplasms
D07.0	Carcinoma in situ of endometrium	182	Malignant neoplasm of uterus	neoplasms
C54.2	Malignant neoplasm of myometrium	182	Malignant neoplasm of uterus	neoplasms
C55	Malignant neoplasm of uterus, part unspecified	182	Malignant neoplasm of uterus	neoplasms
C54.3	Malignant neoplasm of fundus uteri	182	Malignant neoplasm of uterus	neoplasms
C54.8	Malignant neoplasm of overlapping sites of corpus uteri	182	Malignant neoplasm of uterus	neoplasms
C54	Malignant neoplasm of corpus uteri	182	Malignant neoplasm of uterus	neoplasms
C54.1	Malignant neoplasm of endometrium	182	Malignant neoplasm of uterus	neoplasms
C54.0	Malignant neoplasm of isthmus uteri	182	Malignant neoplasm of uterus	neoplasms
Z85.42	Personal history of malignant neoplasm of other parts of uterus	182	Malignant neoplasm of uterus	neoplasms
Z85.44	Personal history of malignant neoplasm of other female genital organs	184	Cancer of other female genital organs	neoplasms
Z85.40	Personal history of malignant neoplasm of unspecified female genital organ	184	Cancer of other female genital organs	neoplasms
D39.10	Neoplasm of uncertain behavior of unspecified ovary	184	Cancer of other female genital organs	neoplasms
Z85.41	Personal history of malignant neoplasm of cervix uteri	184	Cancer of other female genital organs	neoplasms
D39.11	Neoplasm of uncertain behavior of right ovary	184	Cancer of other female genital organs	neoplasms
D39.12	Neoplasm of uncertain behavior of left ovary	184	Cancer of other female genital organs	neoplasms
[truncated: 88,837 more rows]
